# Supplementary material for: Crystal structure, Hirshfeld surface analysis and crystal voids of 4-nitro­benzo[c][1,2,5]selena­diazole
Source: Acta Crystallogr E Crystallogr Commun. 2025 Jan 7;81(Pt 2):99–103. doi: 10.1107/S2056989024012398 (PMC11799787; doi:10.1107/S2056989024012398)
Supplement: Supplementary file 1 [file e-81-00099-sup1.cif]

##############################################################################
#                                                                            #
# This CIF contains the data in a paper accepted for publication in          #
# Acta Crystallographica Section E. It conforms to the requirements of       #
# Notes for Authors for Acta Crystallographica Section E, and has been       #
# peer reviewed under the auspices of the IUCr Commission on Journals.       #
#                                                                            #
# Full details of the Crystallographic Information File format               #
# are given in the paper "The Crystallographic Information File (CIF):       #
# a New Standard Archive File for Crystallography" by S. R. Hall, F. H.      #
# Allen and I. D. Brown [Acta Cryst. (1991), A47, 655-685].                  #
#                                                                            #
# The current version of the core CIF dictionary is obtainable from          #
# ftp://ftp.iucr.org/pub/cif_core.dic.                                       #
#                                                                            #
# Software is freely available for graphical display of the structure(s)     #
# in this CIF. For information consult the CIF software page                 #
# http://www.iucr.org/resources/cif/software.                                #
#                                                                            #
# This file may be used for bona fide research purposes within the           #
# scientific community so long as proper attribution is given to the journal # 
# article from which it was obtained.                                        #
#                                                                            #
##############################################################################
data_I
_audit_creation_method     'SHELXL-2019/1'
_journal_date_recd_electronic     2024-10-24
_journal_date_accepted     2024-12-23
_journal_name_full     'Acta Crystallographica, Section E'
_journal_year     2025
_journal_volume     81
_journal_issue      1
_journal_page_first     0
_journal_page_last     0
_journal_paper_category     GO
_journal_paper_doi     10.1107/S2056989024012398
_journal_coeditor_code     VU2008
_publ_contact_author_name     'Alebel N. Belay'
_publ_contact_author_address
;
Department of Chemistry,
Bahir Dar University,
P. O. Box 79,
Bahir Dar
Ethiopia
;
_publ_contact_author_email     alebel.nibret@bdu.edu.et
_publ_contact_author_fax     ?
_publ_contact_author_phone     ?
_publ_section_title
;
Crystal structure, Hirshfeld surface analysis and crystal voids of
4-nitrobenzo[<i>c</i>][1,2,5]selenadiazole
;
loop_
    _publ_author_name
    _publ_author_footnote
    _publ_author_address
    'Gurbanov, Atash V.' .
;
Excellence Center,
Baku State University,
Z. Xalilov Str. 23,
Az 1148 Baku,
Azerbaijan
Centro de Quimica Estrutural,
Instituto Superior Tecnico,
Universidade de Lisboa,
Av. Rovisco Pais,
1049-001 Lisbon,
Portugal
;
    'H\"okelek, Tuncer' .
;
Hacettepe University,
Department of Physics,
06800 Beytepe-Ankara,
T\"urkiye
;
    'Mammadova, Gunay Z.' .
;
Department of Chemistry,
Baku State University,
Z. Khalilov Str. 23,
Az 1148 Baku,
Azerbaijan
;
    'Hasanov, Khudayar I.' .
;
Western Caspian University,
Istiglaliyyat Str. 31,
AZ 1001 Baku,
Azerbaijan
Azerbaijan Medical University,
Scientific Research Centre (SRC),
A. Kasumzade Str. 14,
AZ 1022 Baku,
Azerbaijan
;
    'Javadzade, Tahir A.' .
;
Department of Chemistry and Chemical Engineering,
Khazar University,
Mahzati Str. 41,
AZ 1096 Baku,
Azerbaijan
;
    'Belay, Alebel N.' .
;
Department of Chemistry,
Bahir Dar University,
PO Box 79,
Bahir Dar
Ethiopia
;
_publ_section_synopsis
;
The title compound is almost planar. In the crystal, C---H...O hydrogen bonds
link the molecules into a network structure. There are also \p--\p
interactions present with centroid-to-centroid distances of 3.746(3) and
3.697(3) \%A.
;
_chemical_name_systematic
;
4-Nitrobenzo[<i>c</i>][1,2,5]selenadiazole
;
_chemical_name_common     ?
_chemical_formula_moiety     'C6 H3 N3 O2 Se'
_chemical_formula_sum     'C6 H3 N3 O2 Se'
_chemical_formula_iupac     'C6 H3 N3 O2 Se'
_chemical_formula_weight     228.07
_chemical_melting_point     ?
_space_group_crystal_system     monoclinic
_space_group_name_H-M_alt     'P 21/c'
_space_group_name_Hall     '-P 2ybc'
loop_
    _space_group_symop_operation_xyz
    'x, y, z'
    '-x, y+1/2, -z+1/2'
    '-x, -y, -z'
    'x, -y-1/2, z-1/2'
_cell_length_a     7.0105(4)
_cell_length_b     13.2765(8)
_cell_length_c     8.1311(5)
_cell_angle_alpha     90
_cell_angle_beta     114.808(3)
_cell_angle_gamma     90
_cell_volume     686.96(7)
_cell_formula_units_Z     4
_cell_measurement_reflns_used     2556
_cell_measurement_theta_min     3.07
_cell_measurement_theta_max     26.65
_cell_measurement_temperature     150(2)
_exptl_crystal_description     'prism'
_exptl_crystal_colour     'yellow'
_exptl_crystal_size_max     0.280
_exptl_crystal_size_mid     0.210
_exptl_crystal_size_min     0.140
_exptl_crystal_density_diffrn     2.205
_exptl_crystal_density_meas     ?
_exptl_crystal_density_method     ?
_exptl_crystal_F_000     440
_exptl_absorpt_coefficient_mu     5.418
_exptl_absorpt_correction_type     multi-scan
_exptl_absorpt_process_details
;
(SADABS; Krause <i>et al.</i>,  2015)
;
_exptl_absorpt_correction_T_min     0.284
_exptl_absorpt_correction_T_max     0.473
_diffrn_ambient_temperature     150(2)
_diffrn_source     ?
_diffrn_radiation_type     MoK\a
_diffrn_radiation_wavelength     0.71073
_diffrn_measurement_device_type     'Bruker APEXII CCD'
_diffrn_measurement_method     '\f and \w scans'
_diffrn_detector_area_resol_mean     ?
_diffrn_reflns_number     5894
_diffrn_reflns_av_R_equivalents     0.0372
_diffrn_reflns_av_unetI/netI     0.0326
_diffrn_reflns_theta_min     3.069
_diffrn_reflns_theta_max     26.869
_diffrn_reflns_theta_full     25.242
_diffrn_measured_fraction_theta_max     0.995
_diffrn_measured_fraction_theta_full     1.000
_diffrn_reflns_limit_h_min     -8
_diffrn_reflns_limit_h_max     8
_diffrn_reflns_limit_k_min     -16
_diffrn_reflns_limit_k_max     16
_diffrn_reflns_limit_l_min     -10
_diffrn_reflns_limit_l_max     10
_refine_special_details     ?
_reflns_number_total     1475
_reflns_number_gt     1297
_reflns_threshold_expression     'I > 2\s(I)'
_refine_ls_structure_factor_coef     Fsqd
_refine_ls_matrix_type     full
_refine_ls_R_factor_all     0.0507
_refine_ls_R_factor_gt     0.0435
_refine_ls_wR_factor_gt     0.1013
_refine_ls_wR_factor_ref     0.1038
_refine_ls_goodness_of_fit_ref     1.172
_refine_ls_restrained_S_all     1.172
_refine_ls_number_reflns     1475
_refine_ls_number_parameters     109
_refine_ls_number_restraints     0
_refine_ls_hydrogen_treatment     constr
_refine_ls_weighting_scheme     calc
_refine_ls_weighting_details
                           'w=1/[\s^2^(Fo^2^)+6.1884P] where P=(Fo^2^+2Fc^2^)/3'
_atom_sites_solution_hydrogens     geom
_atom_sites_solution_primary     direct
_atom_sites_solution_secondary     difmap
_refine_ls_shift/su_max     0.000
_refine_ls_shift/su_mean     0.000
_refine_diff_density_max     1.240
_refine_diff_density_min     -1.270
_refine_ls_extinction_method     none
_refine_ls_extinction_coef     .
loop_
    _atom_type_symbol
    _atom_type_description
    _atom_type_scat_dispersion_real
    _atom_type_scat_dispersion_imag
    _atom_type_scat_source
    'C' 'C' 0.0033 0.0016
                         'International Tables Vol C Tables 4.2.6.8 and 6.1.1.4'
    'H' 'H' 0.0000 0.0000
                         'International Tables Vol C Tables 4.2.6.8 and 6.1.1.4'
    'N' 'N' 0.0061 0.0033
                         'International Tables Vol C Tables 4.2.6.8 and 6.1.1.4'
    'O' 'O' 0.0106 0.0060
                         'International Tables Vol C Tables 4.2.6.8 and 6.1.1.4'
    'Se' 'Se' -0.0929 2.2259
                         'International Tables Vol C Tables 4.2.6.8 and 6.1.1.4'
_computing_data_collection
;
APEX4 (Bruker, 2014)
;
_computing_cell_refinement
;
SAINT (Bruker, 2014)
;
_computing_data_reduction
;
SAINT (Bruker, 2014)
;
_computing_structure_solution
;
<i>SHELXT2019/1</i> (Sheldrick, 2015a)
;
_computing_structure_refinement
;
<i>SHELXL2019/1</i> (Sheldrick, 2015b)
;
_computing_molecular_graphics
;
SHELXTL (Sheldrick, 2008)
;
_computing_publication_material     ?
loop_
    _atom_site_type_symbol
    _atom_site_label
    _atom_site_fract_x
    _atom_site_fract_y
    _atom_site_fract_z
    _atom_site_U_iso_or_equiv
    _atom_site_adp_type
    _atom_site_calc_flag
    _atom_site_occupancy
    _atom_site_disorder_assembly
    _atom_site_disorder_group
    Se Se1 0.77441(9) 0.25835(4) 0.82143(8) 0.01947(18) Uani d 1 . .
    O O1 0.7737(8) 0.4739(3) 0.3944(6) 0.0372(11) Uani d 1 . .
    O O2 0.7408(8) 0.6348(3) 0.4079(6) 0.0324(11) Uani d 1 . .
    N N1 0.7713(7) 0.3520(3) 0.6607(6) 0.0179(10) Uani d 1 . .
    N N2 0.7564(7) 0.3476(3) 0.9783(6) 0.0198(10) Uani d 1 . .
    N N3 0.7548(8) 0.5496(3) 0.4731(6) 0.0219(10) Uani d 1 . .
    C C1 0.7570(8) 0.4405(4) 0.7304(7) 0.0152(10) Uani d 1 . .
    C C2 0.7477(8) 0.5380(4) 0.6503(7) 0.0155(10) Uani d 1 . .
    C C3 0.7288(8) 0.6233(4) 0.7359(7) 0.0175(11) Uani d 1 . .
    H H3 0.720824 0.686805 0.679574 0.021 Uiso calc 1 . .
    C C4 0.7207(8) 0.6192(4) 0.9056(7) 0.0174(11) Uani d 1 . .
    H H4 0.707675 0.680103 0.961342 0.021 Uiso calc 1 . .
    C C5 0.7310(8) 0.5300(4) 0.9926(7) 0.0164(10) Uani d 1 . .
    H H5 0.726556 0.528392 1.107708 0.020 Uiso calc 1 . .
    C C6 0.7487(8) 0.4387(4) 0.9056(7) 0.0161(10) Uani d 1 . .
loop_
    _atom_site_aniso_label
    _atom_site_aniso_U_11
    _atom_site_aniso_U_22
    _atom_site_aniso_U_33
    _atom_site_aniso_U_12
    _atom_site_aniso_U_13
    _atom_site_aniso_U_23
    Se1 0.0249(3) 0.0107(2) 0.0233(3) 0.0001(2) 0.0106(2) 0.0017(2)
    O1 0.066(3) 0.019(2) 0.034(3) 0.001(2) 0.029(2) -0.0030(18)
    O2 0.054(3) 0.019(2) 0.029(2) 0.0017(19) 0.022(2) 0.0081(17)
    N1 0.023(3) 0.012(2) 0.020(2) 0.0017(17) 0.009(2) -0.0001(17)
    N2 0.022(2) 0.014(2) 0.024(3) 0.0000(17) 0.011(2) 0.0018(18)
    N3 0.028(3) 0.020(2) 0.020(3) 0.0003(19) 0.012(2) 0.0011(19)
    C1 0.013(2) 0.014(2) 0.018(3) -0.0010(18) 0.006(2) 0.0004(19)
    C2 0.017(3) 0.015(2) 0.017(3) 0.0001(19) 0.008(2) 0.0010(19)
    C3 0.019(3) 0.015(2) 0.017(3) 0.001(2) 0.006(2) 0.003(2)
    C4 0.022(3) 0.014(2) 0.019(3) 0.001(2) 0.012(2) -0.0055(19)
    C5 0.019(3) 0.018(2) 0.015(3) 0.001(2) 0.010(2) -0.002(2)
    C6 0.016(3) 0.015(2) 0.018(3) 0.0005(19) 0.009(2) 0.0011(19)
_geom_special_details
;
 All esds (except the esd in the dihedral angle between two l.s. planes)
 are estimated using the full covariance matrix.  The cell esds are taken
 into account individually in the estimation of esds in distances, angles
 and torsion angles; correlations between esds in cell parameters are only
 used when they are defined by crystal symmetry.  An approximate (isotropic)
 treatment of cell esds is used for estimating esds involving l.s. planes.
;
loop_
    _geom_bond_atom_site_label_1
    _geom_bond_atom_site_label_2
    _geom_bond_site_symmetry_2
    _geom_bond_distance
    _geom_bond_publ_flag
    Se1 N2 . 1.784(5) ?
    Se1 N1 . 1.797(4) ?
    O1 N3 . 1.228(6) ?
    O2 N3 . 1.235(6) ?
    N1 C1 . 1.327(6) ?
    N2 C6 . 1.338(7) ?
    N3 C2 . 1.471(7) ?
    C1 C2 . 1.439(7) ?
    C1 C6 . 1.450(7) ?
    C2 C3 . 1.364(7) ?
    C3 C4 . 1.406(7) ?
    C3 H3 . 0.9500 ?
    C4 C5 . 1.366(7) ?
    C4 H4 . 0.9500 ?
    C5 C6 . 1.434(7) ?
    C5 H5 . 0.9500 ?
loop_
    _geom_contact_atom_site_label_1
    _geom_contact_atom_site_label_2
    _geom_contact_distance
    _geom_contact_site_symmetry_1
    _geom_contact_site_symmetry_2
    _geom_contact_publ_flag
    Se1 O1 3.140(4) . 4_566 yes
    Se1 N1 3.132(5) . 4_566 yes
    Se1 N2 3.079(5) . 4_565 yes
    O1 N1 2.709(6) . . yes
    H5 O1 2.33 . 1_556 yes
    O2 H3 2.37 . . yes
    H4 O2 2.52 . 4_576 yes
    N1 N3 3.012(6) . . yes
    N1 N2 3.017(6) . 4_565 yes
loop_
    _geom_angle_atom_site_label_1
    _geom_angle_atom_site_label_2
    _geom_angle_atom_site_label_3
    _geom_angle_site_symmetry_1
    _geom_angle_site_symmetry_3
    _geom_angle
    _geom_angle_publ_flag
    N2 Se1 N1 . . 94.46(19) ?
    C1 N1 Se1 . . 106.4(3) ?
    C6 N2 Se1 . . 106.7(4) ?
    O1 N3 O2 . . 122.2(5) ?
    O1 N3 C2 . . 118.7(4) ?
    O2 N3 C2 . . 119.1(4) ?
    N1 C1 C2 . . 126.9(5) ?
    N1 C1 C6 . . 116.5(5) ?
    C2 C1 C6 . . 116.5(4) ?
    C3 C2 C1 . . 120.7(5) ?
    C3 C2 N3 . . 117.6(4) ?
    C1 C2 N3 . . 121.6(4) ?
    C2 C3 C4 . . 121.4(5) ?
    C2 C3 H3 . . 119.3 ?
    C4 C3 H3 . . 119.3 ?
    C5 C4 C3 . . 121.8(5) ?
    C5 C4 H4 . . 119.1 ?
    C3 C4 H4 . . 119.1 ?
    C4 C5 C6 . . 118.3(5) ?
    C4 C5 H5 . . 120.8 ?
    C6 C5 H5 . . 120.8 ?
    N2 C6 C5 . . 122.8(5) ?
    N2 C6 C1 . . 116.0(5) ?
    C5 C6 C1 . . 121.2(5) ?
loop_
    _geom_torsion_atom_site_label_1
    _geom_torsion_atom_site_label_2
    _geom_torsion_atom_site_label_3
    _geom_torsion_atom_site_label_4
    _geom_torsion_site_symmetry_1
    _geom_torsion_site_symmetry_2
    _geom_torsion_site_symmetry_3
    _geom_torsion_site_symmetry_4
    _geom_torsion
    _geom_torsion_publ_flag
    N2 Se1 N1 C1 . . . . -0.2(4) ?
    N1 Se1 N2 C6 . . . . 0.2(4) ?
    Se1 N1 C1 C2 . . . . -179.5(4) ?
    Se1 N1 C1 C6 . . . . 0.2(6) ?
    N1 C1 C2 C3 . . . . 178.7(5) ?
    C6 C1 C2 C3 . . . . -1.0(7) ?
    N1 C1 C2 N3 . . . . -0.3(8) ?
    C6 C1 C2 N3 . . . . 180.0(5) ?
    O1 N3 C2 C3 . . . . 179.4(5) ?
    O2 N3 C2 C3 . . . . -0.9(8) ?
    O1 N3 C2 C1 . . . . -1.6(8) ?
    O2 N3 C2 C1 . . . . 178.1(5) ?
    C1 C2 C3 C4 . . . . 0.9(8) ?
    N3 C2 C3 C4 . . . . 180.0(5) ?
    C2 C3 C4 C5 . . . . -0.1(9) ?
    C3 C4 C5 C6 . . . . -0.5(8) ?
    Se1 N2 C6 C5 . . . . 179.2(4) ?
    Se1 N2 C6 C1 . . . . -0.1(6) ?
    C4 C5 C6 N2 . . . . -178.9(5) ?
    C4 C5 C6 C1 . . . . 0.4(8) ?
    N1 C1 C6 N2 . . . . 0.0(7) ?
    C2 C1 C6 N2 . . . . 179.7(5) ?
    N1 C1 C6 C5 . . . . -179.4(5) ?
    C2 C1 C6 C5 . . . . 0.4(7) ?
loop_
    _geom_hbond_atom_site_label_D
    _geom_hbond_atom_site_label_H
    _geom_hbond_atom_site_label_A
    _geom_hbond_site_symmetry_A
    _geom_hbond_distance_DH
    _geom_hbond_distance_HA
    _geom_hbond_distance_DA
    _geom_hbond_angle_DHA
    _geom_hbond_publ_flag
    C4 H4 O2 4_576 0.95 2.52 3.269(7) 135 yes
    C5 H5 O1 1_556 0.95 2.33 3.240(7) 161 yes
_shelx_space_group_comment
;
The symmetry employed for this shelxl refinement is uniquely defined
by the following loop, which should always be used as a source of
symmetry information in preference to the above space-group names.
They are only intended as comments.
;
_shelx_estimated_absorpt_T_min     0.312
_shelx_estimated_absorpt_T_max     0.518
_shelx_hkl_file
;
   1   0   0   50.99    2.30
  -1   0   0   49.60    2.30
  -1   0   0   49.60    2.30
   1   0   0   47.70    2.30
  -2   0   0 9440.16  431.36
  -2   0   0 9999.00  431.86
   2   0   0 9966.10  431.96
   2   0   0 9738.73  431.76
  -3   0   0  130.49    6.00
  -3   0   0  134.29    6.20
   3   0   0  119.79    6.20
   3   0   0  138.99    6.30
   4   0   0 2456.45  112.69
   4   0   0 2579.04  112.79
  -4   0   0 2614.04  112.39
  -5   0   0  140.79    6.40
   5   0   0  147.09    7.30
   6   0   0  563.04   25.80
   7   0   0   82.99    5.90
   8   0   0  110.29    7.10
   0  -1   0    0.20    0.10
   0  -1   0    0.00    0.10
   0   1   0    0.00    0.10
   0   1   0    0.00    0.10
  -1  -1   0 1220.08   57.49
   1  -1   0 1388.96   57.59
  -1  -1   0 1271.47   57.49
   1  -1   0 1330.97   57.49
   1   1   0 1302.57   57.59
  -1   1   0 1390.56   57.69
  -1   1   0 1305.67   57.59
   1   1   0 1214.38   57.49
   1   1   0 1317.17   57.49
  -2  -1   0  275.27   12.50
   2  -1   0  280.97   12.60
  -2  -1   0  272.27   12.60
   2  -1   0  282.77   12.60
   2   1   0  286.67   12.60
  -2   1   0  285.57   12.60
   2   1   0  273.67   12.50
  -2   1   0  280.77   12.60
  -3  -1   0  607.24   27.10
   3  -1   0  608.54   27.20
  -3  -1   0  584.94   26.90
   3  -1   0  601.84   27.10
   3   1   0  579.84   27.10
   3   1   0  621.24   27.20
  -3   1   0  639.44   27.10
  -3   1   0  614.94   27.00
  -4  -1   0  386.36   17.40
   4  -1   0  392.06   17.80
   4  -1   0  379.36   17.70
   4   1   0  385.66   17.70
   4   1   0  400.16   17.70
  -4   1   0  388.06   17.40
  -5  -1   0  185.78    8.30
   5  -1   0  191.68    9.00
  -5   1   0  180.68    8.30
   5   1   0  175.48    8.70
   5   1   0  185.78    9.00
   6  -1   0  255.07   12.40
   6   1   0  257.57   12.50
   7  -1   0   39.00    3.60
   7   1   0   39.50    3.90
   8  -1   0  129.89    7.80
   8   1   0  124.39    7.90
   0  -2   0  101.09    4.20
   0  -2   0   90.09    4.20
   0   2   0   85.59    4.20
   0   2   0   91.89    4.20
  -1  -2   0   29.90    1.60
   1  -2   0   30.60    1.60
  -1  -2   0   31.40    1.40
  -1  -2   0   30.80    1.60
   1  -2   0   32.10    1.60
  -1   2   0   31.80    1.60
  -1   2   0   32.50    1.60
   1   2   0   29.10    1.60
   1   2   0   31.00    1.60
  -1   2   0   29.50    1.60
  -2  -2   0   88.59    4.40
   2  -2   0   90.99    4.40
  -2  -2   0   89.29    4.30
   2  -2   0   94.89    4.50
   2   2   0   90.59    4.20
   2   2   0   90.19    4.40
   2   2   0   98.59    4.50
  -2   2   0   96.29    4.50
  -2   2   0   96.69    4.30
  -2   2   0   94.29    4.40
   3  -2   0  135.19    6.60
   3  -2   0  136.89    6.60
  -3  -2   0  137.69    6.40
  -3  -2   0  136.29    6.50
   3   2   0  140.59    6.50
  -3   2   0  129.29    6.30
  -3   2   0  137.59    6.50
  -3   2   0  144.19    6.50
   3   2   0  142.59    6.60
   3   2   0  136.39    6.30
   4  -2   0   50.49    3.50
   4  -2   0   61.29    3.40
  -4  -2   0   60.79    3.00
   4   2   0   61.19    3.50
   4   2   0   60.29    3.30
  -4   2   0   50.99    3.10
   4   2   0   58.79    3.10
  -4   2   0   61.09    3.00
   5  -2   0  177.98    8.20
  -5  -2   0  166.58    7.40
   5   2   0  167.68    8.20
   5   2   0  153.58    7.80
  -5   2   0  164.68    7.50
  -5   2   0  154.78    7.40
   6  -2   0    9.30    2.00
   6   2   0   11.30    2.10
   7  -2   0  122.19    7.10
   7   2   0  110.79    6.90
   8  -2   0    3.80    2.80
   8   2   0   -3.80    2.50
   0  -3   0    0.90    0.40
   0  -3   0    0.90    0.40
   0   3   0    1.00    0.50
   0   3   0    0.80    0.40
   1  -3   0 1917.61   83.99
  -1  -3   0 1763.52   83.89
   1  -3   0 2080.59   83.99
  -1  -3   0 1862.71   83.89
   1  -3   0 1868.71   83.89
  -1   3   0 1804.92   83.89
   1   3   0 1883.01   83.89
  -1   3   0 2158.08   84.09
  -1   3   0 1770.82   83.89
   1   3   0 1922.21   83.89
  -2  -3   0   24.70    1.50
  -2  -3   0   23.30    1.50
   2  -3   0   24.90    1.60
   2  -3   0   25.60    1.60
   2   3   0   25.20    1.50
  -2   3   0   24.80    1.50
   2   3   0   23.00    1.30
  -2   3   0   25.60    1.70
   2   3   0   23.80    1.60
  -2   3   0   24.90    1.40
  -3  -3   0  810.12   34.90
  -3  -3   0  741.83   35.30
   3  -3   0  808.62   35.20
   3  -3   0  773.22   35.10
  -3   3   0  804.32   35.10
  -3   3   0  783.32   34.90
   3   3   0  831.22   35.20
   3   3   0  742.83   35.00
   3   3   0  778.22   34.80
  -3   3   0  797.52   35.00
   4  -3   0   61.09    3.70
   4  -3   0   64.29    3.60
  -4  -3   0   68.49    3.30
  -4   3   0   62.49    3.50
  -4   3   0   61.09    3.50
   4   3   0   62.49    3.30
   4   3   0   68.09    3.80
   4   3   0   66.59    3.60
  -4   3   0   66.89    3.30
   5  -3   0  220.68   10.50
  -5  -3   0  221.58    9.80
   5   3   0  204.98   10.00
  -5   3   0  207.98    9.80
   5   3   0  215.78   10.50
  -5   3   0  227.08    9.90
   6  -3   0   56.29    4.20
   6   3   0   55.99    4.20
   7  -3   0   32.50    3.50
   7   3   0   31.60    3.50
   0  -4   0  577.74   24.80
   0  -4   0  488.15   24.80
   0   4   0  615.64   24.90
   0   4   0  551.34   24.80
   1  -4   0   48.30    2.50
  -1  -4   0   52.29    2.60
  -1   4   0   50.29    2.40
   1   4   0   46.40    2.60
  -1   4   0   54.49    2.60
  -1   4   0   48.50    2.50
   1   4   0   47.70    2.50
   1   4   0   49.40    2.50
   2  -4   0  419.76   17.60
   2  -4   0  378.26   17.50
  -2  -4   0  357.26   17.50
  -2  -4   0  372.66   17.50
  -2   4   0  414.36   17.60
   2   4   0  388.16   17.60
  -2   4   0  429.46   17.50
   2   4   0  371.36   17.50
  -2   4   0  382.76   17.40
  -3  -4   0  209.38    9.70
   3  -4   0  200.68    9.80
   3  -4   0  211.18    9.70
   3   4   0  202.08    9.70
  -3   4   0  205.98    9.60
  -3   4   0  208.78    9.80
  -3   4   0  220.58    9.70
   3   4   0  211.58    9.80
   3   4   0  217.38    9.50
  -4  -4   0  166.58    7.90
   4  -4   0  164.28    8.10
   4   4   0  165.28    7.70
  -4   4   0  171.48    7.80
  -4   4   0  164.48    7.90
   4   4   0  176.98    8.20
  -4   4   0  168.38    8.00
  -5  -4   0  202.88    9.40
   5  -4   0  202.58    9.90
  -5   4   0  211.38    9.50
   5   4   0  200.08    9.40
  -5   4   0  199.68    9.40
   5   4   0  208.58   10.00
   6  -4   0   41.30    3.40
   6   4   0   44.80    3.70
   7  -4   0  113.39    6.90
   7   4   0  119.29    7.20
   0  -5   0    1.50    0.60
   0  -5   0    1.10    0.60
   0   5   0    1.70    0.70
   0   5   0    2.40    0.70
   1  -5   0 1008.40   46.70
  -1  -5   0 1172.38   46.70
   1  -5   0 1063.79   46.70
   1   5   0 1025.80   46.70
  -1   5   0 1080.09   46.70
  -1   5   0 1055.69   46.70
   1   5   0 1026.40   46.60
   1   5   0 1008.60   46.70
  -1   5   0 1036.40   46.50
  -2  -5   0   46.90    2.30
   2  -5   0   51.09    2.50
  -2  -5   0   52.69    2.80
   2  -5   0   53.29    2.80
  -2   5   0   51.79    2.80
   2   5   0   46.40    2.70
  -2   5   0   50.09    2.60
  -2   5   0   48.80    2.70
   2   5   0   49.30    2.70
  -3  -5   0  448.36   20.40
   3  -5   0  428.76   20.50
   3  -5   0  472.65   20.40
  -3   5   0  471.55   20.40
   3   5   0  429.56   20.50
  -3   5   0  467.95   20.60
  -3   5   0  449.56   20.40
   3   5   0  466.05   20.60
   4  -5   0  101.99    5.10
  -4  -5   0   91.59    4.90
   4   5   0  100.69    5.30
  -4   5   0   97.59    5.10
  -4   5   0   98.19    4.90
  -4   5   0   97.89    4.90
  -5  -5   0  121.19    6.00
   5  -5   0  124.39    6.50
  -5   5   0  130.09    6.20
  -5   5   0  124.19    5.90
   5   5   0  111.49    6.10
   5   5   0  129.09    6.60
   6  -5   0   81.89    5.10
   6   5   0   82.29    5.40
   7  -5   0   19.00    2.80
   7   5   0   18.80    3.10
   0  -6   0  416.06   18.40
   0  -6   0  433.66   18.50
   0   6   0  356.56   18.40
   0   6   0  431.56   18.50
   1  -6   0   16.50    1.40
   1  -6   0   12.10    1.30
  -1  -6   0   18.30    1.50
   1   6   0   13.30    1.10
  -1   6   0   15.50    1.00
  -1   6   0   14.70    1.30
   1   6   0   14.80    1.40
   1   6   0   12.90    1.30
  -1   6   0   14.80    1.40
  -2  -6   0  339.07   14.80
   2  -6   0  315.97   15.20
  -2  -6   0  370.76   15.20
   2   6   0  328.97   15.10
  -2   6   0  354.56   15.20
  -2   6   0  329.37   15.20
   2   6   0  315.07   15.20
   2   6   0  327.97   15.20
  -2   6   0  317.97   15.00
  -3  -6   0   80.19    4.30
   3  -6   0   81.59    4.10
  -3   6   0   79.79    4.00
  -3   6   0   78.19    4.20
  -3   6   0   83.39    4.40
   3   6   0   85.49    4.40
  -4  -6   0  158.68    8.00
   4  -6   0  175.58    8.10
  -4   6   0  168.18    8.30
   4   6   0  169.78    8.30
  -4   6   0  166.08    7.90
  -4   6   0  171.08    8.00
   5  -6   0   99.99    5.50
  -5  -6   0  101.19    5.10
  -5   6   0  100.19    5.40
   5   6   0  100.89    5.70
   6  -6   0   44.60    3.50
   6   6   0   41.90    3.70
   7   6   0   73.19    5.60
   0  -7   0    0.90    0.90
   0  -7   0    0.50    0.70
   0   7   0    0.40    0.80
   0   7   0    0.60    0.90
   0   7   0    0.00    0.50
   1  -7   0  380.46   17.50
  -1  -7   0  371.26   17.50
   1  -7   0  393.06   17.50
  -1   7   0  410.96   17.50
  -1   7   0  373.06   17.50
   1   7   0  382.16   17.50
   1   7   0  383.76   17.30
   1   7   0  388.66   17.50
  -2  -7   0   56.49    3.00
  -2   7   0   41.20    2.50
  -2   7   0   46.00    2.80
   2   7   0   40.60    3.00
   2   7   0   48.40    2.70
  -2   7   0   48.80    2.90
  -3  -7   0  253.87   11.30
  -3   7   0  244.18   11.00
  -3   7   0  222.78   11.30
  -3   7   0  236.88   11.20
   3   7   0  247.98   11.30
  -4  -7   0  103.69    5.40
   4  -7   0  104.09    5.30
   4   7   0  103.39    5.60
  -4   7   0   97.29    5.10
  -4   7   0  106.49    5.30
  -4   7   0  108.89    5.60
   5  -7   0   94.79    5.30
  -5  -7   0   95.69    5.10
  -5   7   0   96.69    5.40
   5   7   0   99.59    5.70
   6  -7   0   89.59    5.40
   6   7   0   89.99    5.80
   7   7   0   18.90    3.40
   0  -8   0  781.32   35.80
   0   8   0  814.02   35.50
   0   8   0  804.02   35.80
  -1  -8   0    8.60    1.50
   1  -8   0    8.20    1.40
   1   8   0    8.30    1.40
   1   8   0    8.00    1.00
  -1   8   0    8.30    1.30
  -2  -8   0  534.05   25.10
  -2   8   0  591.94   25.20
   2   8   0  562.54   25.20
  -2   8   0  518.65   24.80
   2   8   0  576.74   25.00
  -3  -8   0   44.40    3.20
  -3   8   0   43.90    3.10
  -3   8   0   47.70    2.60
   3   8   0   47.70    3.20
   3   8   0   52.39    3.10
  -3   8   0   43.20    3.00
  -4  -8   0  190.88    9.50
  -4   8   0  193.88    9.10
   4   8   0  205.58    9.70
  -4   8   0  195.58    9.70
  -4   8   0  202.68    9.50
   5  -8   0   57.19    3.50
  -5  -8   0   54.09    3.60
  -5   8   0   56.59    3.90
   5   8   0   53.89    4.10
   6   8   0   25.30    3.20
   7   8   0   32.00    3.90
   0  -9   0   -1.10    1.10
   0   9   0    0.70    0.60
   0   9   0    0.80    1.10
   1  -9   0  312.07   15.10
  -1  -9   0  328.87   15.10
  -1   9   0  320.87   15.10
   1   9   0  330.57   15.10
   1   9   0  335.97   14.80
  -2  -9   0   93.09    4.90
  -2   9   0   95.19    4.90
   2   9   0   81.29    4.80
   2   9   0   93.49    4.60
  -2   9   0   79.99    4.30
  -3  -9   0  161.28    8.20
  -3   9   0  157.18    8.20
   3   9   0  184.18    8.30
  -3   9   0  157.58    7.50
   3   9   0  160.58    8.10
  -4  -9   0  179.48    9.10
  -4   9   0  178.08    9.20
   4   9   0  196.38    9.40
   4   9   0  189.38    9.30
  -5  -9   0   38.60    3.30
  -5   9   0   48.30    3.80
   5   9   0   36.60    3.40
   6   9   0  152.18    8.60
   0 -10   0 1300.57   57.49
   0  10   0 1267.97   57.39
   0  10   0 1294.07   56.99
  -1 -10   0   14.60    2.00
  -1  10   0   21.30    2.10
   1  10   0   14.40    1.90
   1  10   0   16.00    1.50
  -2 -10   0 1003.00   44.50
  -2  10   0  998.80   44.40
   2  10   0 1054.19   44.50
   2  10   0  982.60   44.20
  -2  10   0  921.01   43.90
  -3 -10   0   86.19    5.00
  -3  10   0   75.49    3.90
  -3  10   0   88.19    4.80
   3  10   0   78.69    4.60
   3  10   0   82.09    4.90
  -4 -10   0  501.75   21.80
  -4  10   0  444.46   21.80
   4  10   0  459.05   21.90
   4  10   0  480.95   21.80
  -5 -10   0  107.69    6.00
   5  10   0  104.39    6.60
   5  10   0  110.09    6.60
  -5  10   0  105.69    6.20
   6  10   0  161.48    9.00
   6  10   0  159.58    9.20
   0 -11   0    4.00    1.70
   0  11   0    1.20    0.80
   0  11   0    3.10    1.50
  -1 -11   0  769.42   36.50
  -1  11   0  800.92   35.90
   1  11   0  861.71   36.60
   1  11   0  800.72   36.10
  -1  11   0  815.02   36.50
  -2 -11   0   17.00    2.30
  -2  11   0   13.70    1.30
  -2  11   0   17.10    2.20
   2  11   0   13.70    2.10
   2  11   0   11.40    1.70
  -3 -11   0  539.05   23.00
   3  11   0  494.45   23.00
   3  11   0  498.55   22.80
  -3  11   0  459.55   22.80
  -4 -11   0   23.10    2.80
   4  11   0   34.80    3.40
   4  11   0   33.40    3.10
  -4  11   0   35.80    3.20
  -5  11   0  193.98   10.10
   5  11   0  202.28   10.30
   5  11   0  196.68   10.50
   6  11   0   25.80    3.50
   6  11   0   26.60    3.80
   0 -12   0   46.70    3.60
   0  12   0   43.70    3.50
   0  12   0   43.60    2.70
  -1 -12   0   10.70    2.30
   1  12   0   12.40    2.30
  -1  12   0    8.50    2.00
  -1  12   0   11.50    1.10
   1  12   0   13.40    1.50
  -2 -12   0   31.40    3.20
   2  12   0   36.10    2.70
  -2  12   0   33.90    3.20
   2  12   0   28.30    3.00
  -2  12   0   32.90    1.90
  -3 -12   0   66.99    4.70
  -3  12   0   59.59    4.60
   3  12   0   68.99    4.90
   3  12   0   60.39    4.10
  -4 -12   0   11.80    2.40
  -4  12   0   10.30    2.30
   4  12   0    9.20    2.50
   4  12   0   10.50    2.20
  -5  12   0   92.99    5.90
   5  12   0   86.39    6.00
   5  12   0   79.79    6.00
   0  13   0    2.40    1.80
   0  13   0   -0.30    1.00
  -1 -13   0  244.38   12.10
   1  13   0  253.67   11.50
   1  13   0  224.18   12.10
  -1  13   0  250.67   11.20
  -2 -13   0   14.00    2.50
  -2  13   0   18.70    2.70
   2  13   0   19.70    2.80
   2  13   0    8.60    1.70
  -3 -13   0  135.09    7.50
   3  13   0  126.39    7.00
  -3  13   0  124.79    7.30
   3  13   0  141.39    7.50
   4  13   0   31.90    3.60
   4  13   0   33.10    3.20
  -4  13   0   30.00    3.40
   5  13   0   32.50    3.90
  -5  13   0   33.10    3.60
   5  13   0   33.20    3.60
   0  14   0  155.18    7.90
   0  14   0  178.38    8.80
  -1  14   0    5.40    2.10
   1  14   0    6.40    2.40
   1  14   0    3.20    1.40
   2  14   0  120.29    6.40
   2  14   0  117.69    7.00
  -2  14   0  117.79    6.90
   3  14   0   18.00    3.00
  -3  14   0   16.70    2.80
   3  14   0   10.90    2.30
   4  14   0   51.69    4.10
   4  14   0   39.70    4.40
  -4  14   0   59.39    4.60
   0  15   0    2.20    2.20
   1  15   0   20.50    3.20
   1  15   0   17.30    2.80
  -1  15   0   16.30    2.80
  -2  15   0    9.00    2.70
   2  15   0    9.10    2.00
   2  15   0    6.50    2.60
  -3  15   0    9.70    2.60
   3  15   0   10.50    3.10
   3  15   0    8.80    2.30
   0  16   0  100.29    6.50
  -1  16   0   -2.70    2.20
   1  16   0   -1.60    2.60
  -2  16   0   88.69    6.30
   2  16   0   83.99    6.10
   8   0  -1   -0.10    2.50
   7   0  -1    1.70    2.30
   6   0  -1    0.40    1.60
  -6   0   1    1.60    1.20
   5   0  -1    1.10    1.30
  -5   0   1    0.30    1.10
  -4   0   1   -0.30    1.00
   4   0  -1    2.20    1.10
   4   0  -1    1.80    1.10
  -3   0   1    0.60    0.70
   3   0  -1    0.30    0.80
  -3   0   1    0.40    0.80
   3   0  -1    0.70    0.70
  -2   0   1    0.90    0.70
   2   0  -1    1.20    0.60
   2   0  -1    1.40    0.60
  -2   0   1    1.30    0.60
  -1   0   1    1.70    0.50
   1   0  -1    1.50    0.40
   1   0  -1    1.60    0.40
  -1   0   1    1.00    0.40
   0   0  -1    0.90    0.30
   0   0   1    1.00    0.10
   0   0   1    1.00    0.30
   2   0   1    0.40    0.30
   2   0   1    0.60    0.50
  -2   0  -1    0.80    0.50
   2   0   1    0.10    0.50
   3   0   1   -0.10    0.80
  -3   0  -1    0.20    0.60
   3   0   1   -0.50    0.60
   3   0   1    0.30    0.70
   4   0   1   -1.40    0.90
   4   0   1   -0.50    1.00
   4   0   1   -0.40    0.80
   5   0   1   -0.60    1.30
   6   0   1    2.70    1.90
   7   0   1    2.20    2.30
   8  -1  -1    0.10    2.40
   8   1  -1    0.60    2.50
   7  -1  -1    1.70    2.10
   7   1  -1    2.40    2.40
  -6  -1   1   -0.60    1.10
   6  -1  -1   -1.70    1.60
  -6   1   1    1.70    1.20
   6   1  -1   -1.00    1.60
   5  -1  -1    7.50    1.60
  -5  -1   1    5.30    1.30
  -5   1   1    8.80    1.40
   5   1  -1    6.60    1.60
   4  -1  -1    1.20    1.10
  -4  -1   1    0.50    0.90
   4  -1  -1    1.20    1.20
  -4   1   1    0.50    1.10
   4   1  -1    2.50    1.10
   4   1  -1    1.30    0.90
  -3  -1   1   40.10    2.40
   3  -1  -1   39.20    2.40
   3  -1  -1   42.20    2.40
  -3  -1   1   39.30    2.40
  -3   1   1   36.60    2.40
   3   1  -1   37.60    2.40
  -3   1   1   40.90    2.40
   3   1  -1   35.90    2.40
  -2  -1   1    6.40    0.80
  -2  -1   1    6.00    0.80
   2  -1  -1    8.00    0.90
   2  -1  -1    6.10    0.90
  -2   1   1    5.70    0.90
  -2   1   1    7.20    0.90
   2   1  -1    8.80    0.90
   2   1  -1    6.20    0.80
  -1  -1   1  252.67   10.80
   1  -1  -1  239.98   10.80
   1  -1  -1  239.78   10.80
  -1  -1   1  229.78   10.80
  -1   1   1  230.48   10.80
  -1   1   1  258.17   10.80
   1   1  -1  237.58   10.80
   1   1  -1  234.58   10.80
   0  -1  -1   18.10    1.00
   0  -1  -1   16.60    0.80
   0  -1   1   16.40    0.90
   0  -1   1   15.50    0.90
   0  -1   1   15.30    0.80
   0   1  -1   16.50    0.90
   0   1  -1   15.60    0.80
   0   1  -1   15.60    0.90
   0   1   1   15.00    0.80
   1  -1   1  329.67   14.90
   1  -1   1  339.07   15.00
   1  -1   1  351.16   15.20
  -1  -1  -1  342.77   15.10
   1  -1   1  324.97   15.00
   1   1   1  346.57   15.10
   2  -1   1   11.40    0.90
   2  -1   1   15.60    1.10
   2   1   1   12.50    1.10
   2   1   1   13.90    0.80
   2   1   1   14.50    1.10
  -2   1  -1   11.90    1.00
  -3  -1  -1  152.68    7.30
   3  -1   1  157.58    7.20
   3  -1   1  157.58    7.20
   3   1   1  147.89    7.10
   3   1   1  156.88    7.30
   3   1   1  156.68    7.20
  -3   1  -1  150.08    7.20
   4  -1   1    3.30    1.10
   4  -1   1    1.30    1.00
   4   1   1    2.70    0.90
   4   1   1    2.60    1.00
   4   1   1    3.00    1.20
   5  -1   1   69.89    4.30
   5   1   1   68.49    4.40
   6  -1   1    0.40    1.90
   6   1   1    0.50    1.80
   7  -1   1   23.60    3.20
   7   1   1   18.60    3.00
   8  -2  -1    5.40    2.80
   8   2  -1    6.00    3.10
   7  -2  -1   -0.50    2.20
   7   2  -1    0.50    2.10
  -6  -2   1   16.50    1.80
   6  -2  -1   17.20    2.30
  -6   2   1   15.80    1.80
   6   2  -1   14.90    2.30
  -5  -2   1    0.90    1.10
   5  -2  -1   -0.70    1.20
  -5   2   1   -0.30    1.30
   5   2  -1    0.70    1.30
   4  -2  -1   41.10    2.80
   4  -2  -1   42.40    2.90
  -4  -2   1   40.70    2.60
  -4   2   1   41.90    2.90
   4   2  -1   43.30    2.80
   4   2  -1   47.60    2.90
  -4   2   1   39.20    2.90
   3  -2  -1   11.10    1.30
   3  -2  -1   11.80    1.30
  -3  -2   1   14.40    1.30
  -3  -2   1   11.60    1.20
   3   2  -1   13.10    1.30
  -3   2   1   10.60    1.30
   3   2  -1   10.50    1.20
  -3   2   1   12.50    1.40
   2  -2  -1   94.89    4.60
  -2  -2   1   99.89    4.50
   2  -2  -1   83.59    4.50
   2   2  -1   98.69    4.50
  -2   2   1  103.39    4.60
   2   2  -1   88.19    4.50
  -2   2   1   86.79    4.50
   1  -2  -1   85.29    3.70
  -1  -2   1   75.89    3.70
  -1  -2   1   76.29    3.50
  -1  -2   1   76.29    3.60
   1   2  -1   77.49    3.60
  -1   2   1   73.59    3.70
   1   2  -1   75.49    3.50
  -1   2   1   76.09    3.60
   1   2  -1   77.89    3.70
   0  -2   1  108.99    4.40
   0  -2  -1   88.59    4.30
   0  -2   1   96.49    4.30
   0  -2   1   93.89    4.40
   0  -2   1   89.99    4.20
   0   2  -1   93.89    4.30
   0   2   1   92.59    4.30
   0   2  -1   95.09    4.30
   1  -2   1  151.38    7.00
   1  -2   1  157.38    7.00
   1  -2   1  153.08    7.10
  -1  -2  -1  160.68    7.10
  -1   2  -1  154.48    7.00
   1   2   1  162.78    7.20
   1   2   1  161.18    7.10
  -1   2  -1  154.48    7.00
   2  -2   1   36.80    2.00
   2  -2   1   37.30    2.00
   2   2   1   40.00    2.10
  -2   2  -1   36.40    1.90
   2   2   1   37.20    2.10
   2   2   1   36.70    1.90
   3  -2   1  108.59    5.40
   3  -2   1  112.09    5.40
   3   2   1  119.89    5.60
   3   2   1  114.19    5.40
   3   2   1  115.39    5.30
  -3   2  -1  108.19    5.40
   4  -2   1    9.50    1.30
   4  -2   1   10.50    1.40
   4   2   1    9.60    1.20
   4   2   1   10.50    1.50
   4   2   1   10.90    1.30
   5  -2   1   62.79    4.00
   5   2   1   61.79    4.00
   6  -2   1    1.40    1.90
   6   2   1    1.40    1.90
   7  -2   1   24.00    3.10
   7   2   1   27.80    3.50
   8  -3  -1    3.10    2.70
   8   3  -1    0.50    2.70
   7  -3  -1    2.60    2.30
   7   3  -1    1.50    2.30
  -6  -3   1    1.70    1.30
   6  -3  -1    0.50    1.80
   6   3  -1    1.00    1.70
  -6   3   1    0.40    1.40
  -5  -3   1   29.00    2.30
   5  -3  -1   30.60    2.60
   5   3  -1   26.20    2.50
  -5   3   1   25.90    2.40
   5   3  -1   28.90    1.90
  -4  -3   1    0.70    1.00
   4  -3  -1   -1.00    1.00
  -4   3   1   -0.40    0.90
   4   3  -1    0.80    1.00
  -4   3   1   -0.50    1.10
   3  -3  -1  127.39    5.60
  -3  -3   1  119.79    5.50
   3  -3  -1  108.49    5.50
  -3  -3   1  104.09    5.40
   3   3  -1  120.09    5.50
  -3   3   1  102.69    5.50
   3   3  -1  102.39    5.40
  -3   3   1  106.39    5.50
   2  -3  -1   17.40    1.40
  -2  -3   1   17.40    1.40
  -2  -3   1   17.80    1.30
   2  -3  -1   17.60    1.40
  -2   3   1   19.40    1.50
   2   3  -1   18.70    1.40
   2   3  -1   19.80    1.40
  -2   3   1   18.40    1.40
  -1  -3   1  225.78   10.00
  -1  -3   1  218.58    9.90
   1  -3  -1  219.88   10.10
  -1  -3   1  224.88   10.10
   1   3  -1  221.88   10.10
  -1   3   1  222.08   10.00
   1   3  -1  228.68   10.00
  -1   3   1  223.48   10.10
   0  -3   1   76.49    3.60
   0  -3  -1   77.59    3.50
   0  -3   1   76.79    3.60
   0  -3   1   73.79    3.30
   0   3  -1   72.09    3.50
   0   3  -1   73.19    3.40
   0   3   1   71.29    3.50
   0   3  -1   78.29    3.50
  -1  -3  -1  116.89    5.30
   1  -3   1  112.29    5.30
   1  -3   1  113.49    5.10
   1  -3   1  115.09    5.30
   1   3   1  107.69    5.20
  -1   3  -1  112.59    5.20
  -1   3  -1  119.39    5.20
  -2  -3  -1   63.29    3.10
   2  -3   1   63.39    3.10
   2  -3   1   61.09    3.10
   2  -3   1   58.89    3.20
   2   3   1   60.89    3.10
   2   3   1   67.69    3.30
  -2   3  -1   68.09    3.10
  -2   3  -1   63.49    3.00
   2   3   1   64.59    3.20
  -2   3  -1   66.79    3.00
   3  -3   1   14.80    1.40
   3  -3   1   14.90    1.30
   3   3   1   14.90    1.50
   3   3   1   15.80    1.30
   3   3   1   14.70    1.20
  -3   3  -1   16.60    1.30
   4  -3   1   28.60    2.20
   4  -3   1   27.70    2.20
   4   3   1   30.10    2.40
   4   3   1   29.50    2.10
   4   3   1   31.90    2.10
   5  -3   1   -1.30    1.40
   5   3   1   -0.10    1.40
   5   3   1   -0.40    1.10
   6  -3   1   11.90    2.30
   6   3   1   10.70    2.40
   7  -3   1    3.30    2.30
   7   3   1   -1.80    2.30
   8  -4  -1    1.50    2.60
   8   4  -1    0.40    2.80
   7  -4  -1    6.00    2.20
   7   4  -1    5.30    2.40
   6  -4  -1    2.60    1.80
  -6  -4   1    2.40    1.30
  -6   4   1    0.70    1.50
   6   4  -1    4.30    2.00
   5  -4  -1    7.90    1.70
  -5  -4   1    9.50    1.50
  -5   4   1    7.90    1.40
   5   4  -1    8.10    1.70
   5   4  -1    9.00    0.90
  -5   4   1    7.30    1.70
  -4  -4   1   20.60    1.80
   4  -4  -1   17.80    1.80
   4   4  -1   16.90    1.80
   4   4  -1   18.10    1.10
  -4   4   1   14.90    1.70
  -4   4   1   15.20    1.80
  -3  -4   1    3.20    1.10
   3  -4  -1    2.80    1.00
   3  -4  -1    2.60    1.00
  -3  -4   1    3.60    0.90
   3   4  -1    2.60    0.90
  -3   4   1    3.50    1.00
   3   4  -1    4.80    1.00
  -3   4   1    5.20    1.10
  -2  -4   1   53.19    3.00
   2  -4  -1   57.19    2.90
  -2  -4   1   52.99    2.80
   2  -4  -1   61.99    3.00
  -2   4   1   53.09    2.90
   2   4  -1   57.79    2.90
  -2   4   1   57.29    3.10
   2   4  -1   49.70    2.90
  -1  -4   1    5.00    0.80
   1  -4  -1    2.60    0.60
  -1  -4   1    3.90    0.50
   1   4  -1    4.30    0.60
   1   4  -1    2.80    0.70
  -1   4   1    4.70    0.70
  -1   4   1    4.00    0.70
   1   4  -1    3.70    0.70
   0  -4   1   75.49    3.40
   0  -4   1   66.89    3.30
   0  -4  -1   66.99    3.30
   0   4  -1   68.79    3.10
   0   4   1   70.39    3.40
   0   4  -1   67.09    3.30
   0   4  -1   66.89    3.40
   0   4   1   64.69    3.40
   1  -4   1   19.90    1.30
   1  -4   1   21.50    1.40
  -1  -4  -1   21.30    1.40
  -1   4  -1   20.90    1.30
   1   4   1   20.00    1.40
  -1   4  -1   19.60    1.30
   1   4   1   19.30    1.30
   2  -4   1   28.00    1.60
   2  -4   1   27.50    1.80
  -2  -4  -1   26.80    1.60
   2  -4   1   26.20    1.80
   2   4   1   31.90    1.70
   2   4   1   26.80    1.90
  -2   4  -1   26.80    1.80
  -2   4  -1   26.60    1.50
  -2   4  -1   29.10    1.60
   3  -4   1   20.40    1.50
   3  -4   1   15.70    1.50
  -3   4  -1   16.40    1.30
   3   4   1   18.80    1.70
  -3   4  -1   16.80    1.10
   3   4   1   16.40    1.40
  -3   4  -1   16.30    1.30
   3   4   1   17.40    1.40
   4  -4   1    6.10    1.20
  -4   4  -1    5.70    1.00
   4   4   1    4.60    1.00
   4   4   1    6.50    1.50
   5  -4   1    7.90    1.60
   5   4   1    8.10    1.80
   6  -4   1    0.00    1.80
   6   4   1    0.30    2.00
   7  -4   1    3.90    2.30
   7   4   1    1.30    2.50
   8  -5  -1    6.40    2.80
   8   5  -1    8.30    3.10
   7  -5  -1    2.30    2.20
   7   5  -1    0.70    2.40
  -6  -5   1    2.90    1.40
   6  -5  -1    4.80    1.90
   6   5  -1    5.30    2.00
  -6   5   1    4.80    1.80
   5  -5  -1    3.70    1.50
  -5  -5   1    4.30    1.40
  -5   5   1    4.40    1.60
  -5   5   1    4.10    1.30
   5   5  -1    3.80    1.60
   5   5  -1    5.80    0.60
   4  -5  -1    1.30    1.10
  -4  -5   1    2.20    1.20
  -4   5   1    2.60    1.10
  -4   5   1    1.10    1.40
  -4   5   1    2.20    1.10
   4   5  -1    1.80    1.20
  -3  -5   1    3.70    1.10
   3  -5  -1    4.90    1.40
   3  -5  -1    2.00    0.90
   3   5  -1    3.70    1.00
  -3   5   1    5.80    1.30
  -3   5   1    5.10    1.10
   3   5  -1    2.70    1.20
  -3   5   1    3.80    1.00
  -2  -5   1    0.30    0.60
   2  -5  -1   -0.20    0.80
  -2  -5   1    0.40    0.80
  -2   5   1    0.20    0.80
  -2   5   1    0.40    0.70
   2   5  -1    0.00    0.70
   2   5  -1    0.70    0.70
  -2   5   1    1.70    0.90
  -1  -5   1    2.80    0.50
  -1  -5   1    4.10    0.80
   1  -5  -1    3.90    0.80
  -1   5   1    4.40    0.80
   1   5  -1    3.60    0.70
   1   5  -1    3.00    0.80
   1   5  -1    2.70    0.50
  -1   5   1    3.20    0.80
   0  -5   1    1.90    0.70
   0  -5   1    3.40    0.70
   0  -5  -1    2.40    0.60
   0   5  -1    2.30    0.60
   0   5   1    3.10    0.80
   0   5  -1    2.60    0.30
   0   5  -1    3.50    0.80
   0   5   1    3.90    0.80
   1  -5   1    3.40    0.70
   1  -5   1    3.60    0.80
  -1   5  -1    4.00    0.80
   1   5   1    2.50    0.70
  -1   5  -1    2.30    0.70
   1   5   1    2.90    0.80
   2  -5   1   14.60    1.30
  -2  -5  -1   13.30    1.00
   2  -5   1   12.90    1.20
   2  -5   1   12.90    1.00
  -2   5  -1   14.00    1.20
  -2   5  -1   13.00    0.90
   2   5   1   14.40    1.30
   2   5   1   14.80    1.30
  -2   5  -1   16.20    1.40
   3  -5   1    0.20    0.90
   3  -5   1    0.40    0.70
  -3   5  -1    0.50    0.60
  -3   5  -1    1.70    0.60
   3   5   1    1.50    0.80
   3   5   1    1.10    1.00
  -3   5  -1    1.50    0.90
   4  -5   1   14.50    1.60
  -4   5  -1   15.90    1.20
  -4   5  -1   14.00    1.00
   4   5   1   16.90    1.50
   4   5   1   16.00    1.90
  -4   5  -1   13.60    1.30
   5  -5   1   -0.10    1.30
   5   5   1    0.00    1.50
   6  -5   1   11.20    2.20
   6   5   1   12.00    2.50
   7   5   1    0.70    2.50
   7  -6  -1    0.80    2.10
   7   6  -1   -1.80    2.30
   6  -6  -1   20.20    2.50
  -6  -6   1   19.70    2.20
   6   6  -1   24.30    2.80
  -6   6   1   18.30    2.40
  -5  -6   1    1.20    1.40
   5  -6  -1    2.90    1.40
  -5   6   1    1.30    1.30
   5   6  -1    0.40    1.50
  -5   6   1    1.80    1.60
   4  -6  -1   43.00    2.90
  -4  -6   1   41.10    3.00
  -4   6   1   42.20    2.80
  -4   6   1   44.00    3.20
   4   6  -1   42.40    3.00
  -4   6   1   43.30    2.80
   3  -6  -1    7.00    1.00
  -3  -6   1    4.20    1.20
  -3   6   1    3.50    1.10
  -3   6   1    2.80    1.00
  -3   6   1    3.40    1.00
   3   6  -1    5.70    1.10
   2  -6  -1   67.09    3.30
  -2  -6   1   60.09    2.70
  -2  -6   1   56.39    3.10
  -2  -6   1   54.99    3.40
  -2   6   1   61.39    3.30
   2   6  -1   55.59    3.30
  -2   6   1   55.99    3.10
   2   6  -1   60.69    3.10
  -2   6   1   62.09    3.40
   2   6  -1   56.79    3.20
   1  -6  -1    7.80    1.10
  -1  -6   1    5.50    1.10
  -1   6   1    6.10    1.00
   1   6  -1    6.80    1.10
  -1   6   1    6.10    1.00
   1   6  -1    5.80    0.80
   1   6  -1    7.00    1.00
   0  -6   1   51.69    2.90
   0  -6   1   54.59    2.80
   0  -6  -1   49.10    2.80
   0   6  -1   49.00    2.80
   0   6   1   57.19    2.90
   0   6  -1   53.09    2.40
   0   6   1   41.80    2.70
   1  -6   1    7.50    1.00
   1  -6   1    7.40    1.10
  -1   6  -1   10.40    1.10
   1   6   1    7.50    1.00
  -1   6  -1   10.50    1.10
   1   6   1    8.60    1.20
   1   6   1    8.90    1.00
   2  -6   1   32.20    2.20
  -2  -6  -1   32.40    1.80
   2  -6   1   30.80    2.10
   2   6   1   28.10    2.10
   2   6   1   29.60    2.10
  -2   6  -1   30.10    2.00
  -2   6  -1   29.40    1.50
  -2   6  -1   32.20    2.10
   2   6   1   28.60    2.00
   3  -6   1   12.20    1.20
  -3   6  -1   12.40    1.40
   3   6   1   13.10    1.60
  -3   6  -1   12.40    1.00
  -3   6  -1   13.10    1.20
   4  -6   1    8.40    1.30
  -4   6  -1    9.60    1.30
  -4   6  -1    9.40    1.00
  -4   6  -1   10.30    1.10
   4   6   1    8.30    1.70
   5  -6   1    9.60    1.60
   5   6   1    8.50    2.10
   6  -6   1    2.80    1.90
   6   6   1    1.00    2.10
   7   6   1    4.40    2.80
   7  -7  -1   21.80    3.30
   7   7  -1   18.70    3.40
  -6  -7   1    3.50    1.70
   6  -7  -1    7.80    1.90
  -6   7   1    5.00    2.00
   6   7  -1    5.60    2.30
   5  -7  -1   56.29    3.70
  -5  -7   1   49.80    3.70
  -5   7   1   57.49    4.00
   5   7  -1   62.69    4.30
   4  -7  -1    1.80    1.10
  -4  -7   1    1.50    1.40
  -4   7   1   -1.10    1.10
   4   7  -1   -0.30    1.30
  -4   7   1   -0.20    1.40
  -3  -7   1  120.09    6.10
  -3   7   1  117.59    6.10
  -3   7   1  119.39    5.90
   3   7  -1  113.79    5.90
  -2  -7   1    5.30    1.30
  -2  -7   1    7.00    0.90
  -2   7   1    8.20    1.30
  -2   7   1    6.40    1.20
   2   7  -1    7.90    1.10
  -2   7   1    7.60    0.90
   2   7  -1    8.00    1.30
   1  -7  -1  135.29    6.90
  -1  -7   1  145.89    7.00
   1   7  -1  150.18    6.70
  -1   7   1  143.29    7.00
  -1   7   1  152.38    7.00
   1   7  -1  139.09    6.90
   1   7  -1  144.39    7.00
   0  -7   1   39.50    2.50
   0  -7   1   44.90    2.50
   0  -7  -1   43.80    2.40
   0   7  -1   33.20    2.40
   0   7  -1   39.80    2.00
   0   7   1   34.60    2.40
   0   7   1   38.00    2.50
   0   7  -1   40.50    2.50
   1  -7   1   87.39    4.50
   1   7   1   79.29    4.50
  -1   7  -1   96.79    4.50
   1   7   1   87.39    4.40
  -1   7  -1   84.79    4.40
   2  -7   1   52.19    3.10
  -2  -7  -1   55.59    2.80
   2   7   1   51.39    3.20
  -2   7  -1   53.69    3.10
  -2   7  -1   52.29    3.00
   2   7   1   52.59    3.10
   3  -7   1   22.90    1.60
  -3  -7  -1   25.40    1.50
   3   7   1   27.40    2.20
  -3   7  -1   26.50    2.20
  -3   7  -1   23.40    1.40
   3   7   1   23.90    2.20
  -3   7  -1   25.40    1.90
   4  -7   1   41.80    2.50
  -4   7  -1   34.50    2.20
  -4   7  -1   38.60    2.40
   4   7   1   34.10    2.90
  -4   7  -1   36.30    2.70
   5  -7   1    3.50    1.40
   5   7   1    3.10    1.90
   6   7   1   20.40    3.00
   7   8  -1   14.60    3.10
  -6  -8   1   18.60    2.40
   6  -8  -1   17.20    2.30
  -6   8   1   17.30    2.60
   6   8  -1   22.80    3.00
  -5  -8   1   15.20    2.20
   5  -8  -1   16.50    1.90
   5   8  -1   12.20    2.20
  -5   8   1    9.90    2.20
  -4  -8   1   61.49    4.00
  -4   8   1   65.59    4.10
  -4   8   1   54.79    3.60
   4   8  -1   52.89    3.70
  -3  -8   1    4.50    1.50
   3   8  -1    2.60    1.10
  -3   8   1    5.00    1.40
  -3   8   1    3.70    1.10
   3   8  -1    2.30    1.40
  -2  -8   1   97.59    5.10
  -2   8   1   87.79    4.50
   2   8  -1  100.19    5.00
   2   8  -1   90.39    4.60
  -2   8   1   83.49    4.80
  -1  -8   1    5.00    1.20
   1   8  -1    3.40    0.70
   1   8  -1    2.80    1.10
  -1   8   1    4.00    1.20
   0  -8   1   71.39    3.90
   0   8  -1   69.49    3.30
   0   8   1   74.79    3.90
   0   8  -1   63.39    3.80
   1  -8   1   25.70    2.20
  -1   8  -1   30.40    2.30
  -1   8  -1   22.10    1.90
   1   8   1   25.70    1.90
   1   8   1   23.80    2.10
  -2  -8  -1   27.40    1.80
   2  -8   1   23.70    2.20
   2   8   1   28.90    2.20
   2   8   1   28.90    2.40
  -2   8  -1   29.80    2.20
  -2   8  -1   29.70    2.30
  -3  -8  -1   29.30    1.70
  -3   8  -1   28.60    2.20
  -3   8  -1   24.90    2.30
   3   8   1   32.30    2.50
   3   8   1   34.60    2.60
   4  -8   1    4.80    1.00
   4   8   1    3.60    1.70
  -4   8  -1    4.70    1.50
   4   8   1    6.30    1.80
   5   8   1   16.90    2.70
   6   8   1    0.70    2.30
   7   9  -1    1.60    2.80
  -6  -9   1   -2.50    1.80
  -6   9   1    1.60    2.10
   6   9  -1   -1.40    2.20
  -5  -9   1   18.90    2.50
  -5   9   1   19.60    2.60
   5   9  -1   16.00    2.50
  -4  -9   1    3.20    1.70
   4   9  -1    0.80    1.40
  -4   9   1   -1.80    1.10
   4   9  -1   -0.20    1.70
  -4   9   1    0.10    1.70
  -3  -9   1   44.10    3.40
   3   9  -1   38.40    2.80
  -3   9   1   41.00    3.10
   3   9  -1   38.40    3.20
  -3   9   1   35.60    2.70
  -2  -9   1   14.10    1.90
   2   9  -1   19.70    1.60
  -2   9   1   14.00    1.30
   2   9  -1   15.90    1.90
  -2   9   1   12.50    1.80
  -1  -9   1   53.49    3.30
  -1   9   1   46.60    3.20
   1   9  -1   49.99    2.80
   1   9  -1   52.39    3.30
   0  -9   1   35.40    2.70
   0   9   1   29.70    2.50
   0   9  -1   38.50    2.60
   0   9  -1   34.80    1.90
   1  -9   1   31.50    2.50
   1   9   1   29.80    2.20
   1   9   1   25.50    2.30
  -1   9  -1   30.30    2.40
   2  -9   1   43.70    3.10
  -2  -9  -1   45.30    2.60
   2   9   1   39.20    2.80
   2   9   1   45.30    3.10
  -2   9  -1   35.60    2.90
  -3  -9  -1    8.60    0.90
  -3   9  -1    8.20    1.70
   3   9   1    8.40    1.70
  -3   9  -1    9.80    1.50
   3   9   1    7.70    1.80
   4   9   1   30.70    3.00
   4   9   1   32.30    2.90
  -4   9  -1   28.50    2.60
   5   9   1   -0.40    2.00
   5   9   1   -2.10    1.90
   6   9   1    8.60    2.80
  -6 -10   1    9.30    2.30
   6  10  -1    7.90    2.60
  -6  10   1   11.30    2.60
  -5 -10   1   19.70    2.70
  -5  10   1   21.90    2.90
   5  10  -1   24.40    2.80
   5  10  -1   22.80    3.10
  -4 -10   1   16.00    2.40
   4  10  -1   27.70    2.70
   4  10  -1   30.10    3.00
  -4  10   1   24.50    2.80
  -3 -10   1   14.20    2.20
  -3  10   1   13.40    1.60
   3  10  -1   10.70    1.70
   3  10  -1   11.70    2.10
  -3  10   1   11.80    2.00
  -2 -10   1   16.50    2.30
  -2  10   1   28.20    2.60
   2  10  -1   22.80    1.90
  -2  10   1   24.40    1.80
   2  10  -1   23.30    2.50
  -1 -10   1    0.90    1.40
   1  10  -1    0.40    1.30
  -1  10   1    2.50    1.50
   1  10  -1    1.20    0.80
   0 -10   1   14.20    2.00
   0  10  -1   17.50    2.00
   0  10  -1   17.80    1.30
   0  10   1   16.60    2.00
   1 -10   1    3.60    1.60
   1  10   1    8.70    1.30
  -1  10  -1    5.90    1.60
  -1  10  -1    7.30    0.60
   1  10   1    7.00    1.70
   2 -10   1    4.20    1.60
   2  10   1    1.20    1.20
  -2  10  -1    4.30    1.50
   2  10   1    3.50    1.60
  -3 -10  -1   21.80    1.50
   3  10   1   20.00    2.40
   3  10   1   20.30    2.30
  -3  10  -1   20.00    2.30
  -4  10  -1    2.20    1.70
   4  10   1    1.30    1.90
   4  10   1    1.10    2.00
   5  10   1   20.50    3.00
   5  10   1   25.50    3.10
   6  10   1    5.50    2.70
   6  10   1    2.80    2.70
  -6 -11   1   11.90    2.70
   6  11  -1   12.00    2.90
  -6  11   1   17.00    2.90
   6  11  -1   18.70    3.60
  -5 -11   1   87.29    5.50
   5  11  -1   79.79    5.70
  -5  11   1   78.09    5.50
   5  11  -1   78.89    5.60
  -4 -11   1   14.00    2.60
   4  11  -1    9.60    2.60
  -4  11   1   13.10    2.30
   4  11  -1   13.00    2.10
  -3 -11   1  143.29    7.80
   3  11  -1  167.08    7.70
   3  11  -1  153.68    7.90
  -3  11   1  132.09    7.70
  -2 -11   1    1.70    1.90
   2  11  -1    3.60    1.90
  -2  11   1    5.60    1.80
   2  11  -1    3.20    1.20
  -2  11   1    2.70    1.00
  -1 -11   1  235.38   10.80
  -1  11   1  202.68   10.60
   1  11  -1  214.68   10.10
   1  11  -1  223.88   10.70
   0 -11   1    3.90    1.70
   0  11  -1    5.40    0.80
   0  11  -1    5.80    1.70
   0  11   1    4.90    1.20
   0  11   1    7.70    1.70
   1 -11   1  168.98    8.40
  -1  11  -1  158.98    8.10
   1  11   1  162.78    8.30
   1  11   1  172.68    7.90
  -1  11  -1  154.78    7.20
   2  11   1   21.80    2.50
   2  11   1   22.20    2.20
  -2  11  -1   24.80    2.60
   3  11   1   77.99    4.90
   3  11   1   79.89    5.10
  -3  11  -1   85.99    5.00
   4  11   1   24.20    3.00
   4  11   1   28.40    3.00
  -4  11  -1   34.10    3.00
   5  11   1   24.60    3.30
   5  11   1   33.30    3.40
  -5 -12   1    1.00    2.30
  -5  12   1   -0.60    2.10
   5  12  -1    2.10    2.70
   5  12  -1    0.80    2.10
  -4 -12   1  185.88    9.80
  -4  12   1  184.58    9.80
   4  12  -1  188.68   10.00
   4  12  -1  204.18    9.80
  -3 -12   1   33.00    3.40
   3  12  -1   28.70    3.30
   3  12  -1   30.50    2.80
  -3  12   1   33.90    3.30
  -2 -12   1  335.07   16.60
   2  12  -1  352.86   16.20
  -2  12   1  346.37   16.60
   2  12  -1  368.96   16.70
  -1 -12   1  114.99    6.70
   1  12  -1  128.29    6.00
   1  12  -1  113.39    6.60
  -1  12   1  124.49    6.60
   0 -12   1  366.46   17.60
   0  12   1  367.16   17.60
   0  12  -1  371.16   16.80
   0  12  -1  386.56   17.60
   0  12   1  382.26   17.10
   1 -12   1  210.08   10.40
   1  12   1  211.48   10.40
  -1  12  -1  196.08   10.10
   1  12   1  207.28    9.90
   2  12   1  221.68   11.40
   2  12   1  228.28   11.10
  -2  12  -1  243.28   11.40
   3  12   1  174.18    9.60
   3  12   1  195.48    9.50
  -3  12  -1  193.28    9.50
   4  12   1   94.79    5.90
   4  12   1   89.39    5.80
  -4  12  -1   93.69    5.70
   5  12   1  108.49    6.80
   5  12   1  106.79    6.80
  -5 -13   1   79.19    5.50
  -5  13   1   71.89    5.50
   5  13  -1   63.29    5.10
   5  13  -1   62.39    5.60
  -4 -13   1    2.00    2.50
   4  13  -1    2.50    2.40
  -4  13   1    4.60    2.40
   4  13  -1    5.10    2.20
  -3 -13   1  141.19    7.40
   3  13  -1  109.99    7.00
   3  13  -1  122.19    6.60
  -3  13   1  113.39    6.90
  -2 -13   1    6.10    2.20
  -2  13   1    4.30    2.20
   2  13  -1    4.30    2.10
   2  13  -1    6.40    1.50
  -1 -13   1  116.79    7.20
  -1  13   1  119.29    7.00
  -1  13   1  131.39    6.20
   1  13  -1  116.19    7.00
   1  13  -1  132.19    6.20
   0 -13   1   48.90    4.00
   0  13   1   49.90    3.10
   0  13  -1   48.30    2.70
   0  13  -1   39.70    3.60
   0  13   1   51.19    4.00
   1 -13   1   70.39    4.90
  -1  13  -1   72.29    4.80
   1  13   1   64.69    4.20
   1  13   1   78.79    5.10
   2  13   1  102.89    6.10
   2  13   1   99.39    5.60
  -2  13  -1  101.89    6.00
  -3  13  -1   14.70    2.50
   3  13   1   13.40    2.60
   3  13   1   16.40    2.40
   4  13   1  105.29    6.50
  -4  13  -1  100.49    6.20
   4  13   1   94.39    6.20
  -4 -14   1   64.69    5.10
  -4  14   1   49.40    4.60
   4  14  -1   54.19    4.90
   4  14  -1   62.09    4.60
  -3 -14   1    7.00    2.50
   3  14  -1    2.70    2.40
  -3  14   1    4.00    2.20
   3  14  -1    1.90    1.80
  -2 -14   1  107.19    6.40
  -2  14   1   95.89    6.10
   2  14  -1  101.99    6.20
   2  14  -1   94.59    5.50
  -1 -14   1    3.50    2.40
  -1  14   1    0.20    1.10
   1  14  -1    2.70    2.30
   1  14  -1   -0.40    1.20
  -1  14   1   -1.00    2.10
   0 -14   1   94.39    6.20
   0  14  -1   86.19    5.90
   0  14   1   98.39    5.10
   0  14   1   95.19    6.10
  -1  14  -1    8.50    2.40
   1  14   1   11.30    2.60
   1  14   1   10.80    1.80
  -2  14  -1   48.30    4.00
   2  14   1   44.70    4.10
   2  14   1   51.19    3.90
   3  14   1   13.50    2.60
   3  14   1   18.10    3.20
  -3  14  -1   13.20    2.70
  -4  14  -1   12.00    2.70
   4  14   1    9.40    2.60
   4  14   1   14.60    3.00
  -3 -15   1   51.19    4.80
   3  15  -1   57.69    4.40
   3  15  -1   61.09    5.20
  -3  15   1   63.29    5.10
  -2 -15   1    3.60    2.70
   2  15  -1    3.20    2.70
  -2  15   1    3.00    2.30
  -1 -15   1   71.49    5.70
  -1  15   1   71.39    5.50
   1  15  -1   70.49    5.40
   0 -15   1   31.90    3.60
   0  15   1   26.20    2.50
   0  15   1   29.40    3.40
   0  15  -1   27.70    3.30
   1  15   1   57.59    3.90
  -1  15  -1   51.39    4.40
   1  15   1   51.79    4.50
   2  15   1   38.40    4.00
  -2  15  -1   46.90    4.20
   2  15   1   47.50    3.70
  -3  15  -1   24.20    3.30
   3  15   1   17.40    3.20
   3  15   1   17.60    2.70
  -2 -16   1   71.99    6.10
  -2  16   1   71.29    5.90
   2  16  -1   80.39    5.80
   1  16  -1   17.00    3.20
  -1  16   1   14.40    2.90
   0  16  -1   64.19    5.40
   0  16   1   60.49    5.20
   1  16   1   50.69    4.50
  -1  16  -1   45.80    4.20
   2  16   1   23.60    2.90
   2  16   1   19.30    3.50
  -2  16  -1   18.10    3.20
   8   0  -2   53.39    4.70
   7   0  -2    2.90    2.10
  -7   0   2    2.80    1.70
  -6   0   2  164.48    8.30
   6   0  -2  157.68    8.40
   5   0  -2   39.60    3.10
  -5   0   2   36.30    3.10
  -4   0   2  306.07   14.10
   4   0  -2  298.57   14.10
   4   0  -2  303.57   14.10
   3   0  -2  455.85   21.00
  -3   0   2  455.95   21.10
   3   0  -2  487.25   21.10
  -3   0   2  458.55   21.00
   2   0  -2  339.37   15.60
  -2   0   2  350.16   15.70
  -2   0   2  352.26   15.70
   2   0  -2  338.47   15.60
  -1   0   2 1403.46   66.29
  -1   0   2 1581.24   66.29
   1   0  -2 1615.74   66.39
   1   0  -2 1367.86   66.29
   1   0  -2 1543.75   66.39
   0   0   2  150.98    6.90
   0   0  -2  157.48    7.20
   0   0   2  157.48    7.10
   1   0   2 1700.43   73.99
  -1   0  -2 1646.74   73.99
   2   0   2   22.60    1.70
   2   0   2   20.00    1.50
   3   0   2  854.41   37.90
   3   0   2  859.91   38.20
   3   0   2  859.61   38.30
   4   0   2    1.60    0.90
   4   0   2    1.70    1.20
   5   0   2  335.07   15.70
   6   0   2   12.60    2.30
   7   0   2   87.69    6.40
   8  -1  -2   19.70    3.20
   8   1  -2   15.60    3.10
   7  -1  -2  187.58    9.50
  -7  -1   2  166.08    8.80
   7   1  -2  172.68    9.30
  -7   1   2  178.68    9.00
  -6  -1   2    4.00    1.70
   6  -1  -2    6.40    1.90
   6   1  -2    4.50    1.80
  -6   1   2    5.50    1.90
  -5  -1   2  439.96   20.00
   5  -1  -2  434.96   20.10
  -5   1   2  433.06   20.10
   5   1  -2  434.16   20.10
   4  -1  -2   15.80    2.10
   4  -1  -2   16.00    1.80
  -4  -1   2   17.30    1.90
  -4   1   2   16.10    1.80
   4   1  -2   17.00    1.80
   4   1  -2   17.00    2.10
  -3  -1   2  716.73   33.50
  -3  -1   2  785.22   33.50
   3  -1  -2  715.53   33.50
   3  -1  -2  759.72   33.50
  -3   1   2  753.92   33.50
   3   1  -2  721.33   33.40
  -3   1   2  736.53   33.50
   3   1  -2  792.82   33.50
   2  -1  -2  168.98    7.90
   2  -1  -2  165.58    7.90
  -2  -1   2  164.68    7.90
  -2  -1   2  178.48    8.00
  -2   1   2  166.28    7.90
   2   1  -2  161.78    7.90
  -2   1   2  175.68    7.90
   2   1  -2  166.88    7.90
  -1  -1   2  771.92   34.20
  -1  -1   2  724.33   34.10
   1  -1  -2  845.42   34.10
   1   1  -2  786.52   34.20
  -1   1   2  739.93   34.10
   1   1  -2  755.52   34.10
  -1   1   2  761.62   34.10
   1   1  -2  773.82   34.10
   0  -1   2  446.56   20.50
   0  -1  -2  465.35   20.70
   0  -1   2  463.35   20.60
   0   1   2  458.95   20.40
   0   1  -2  480.15   20.70
   0   1   2  460.85   20.70
  -1  -1  -2  246.38   11.60
   1  -1   2  255.87   11.60
   1   1   2  256.77   11.60
  -1   1  -2  261.37   11.60
   2  -1   2  475.95   21.80
   2  -1   2  484.75   21.70
  -2  -1  -2  470.85   21.80
   2   1   2  491.45   21.80
   2   1   2  504.85   21.80
   3  -1   2   23.40    1.70
   3  -1   2   20.90    2.10
   3  -1   2   16.30    1.40
   3   1   2   22.60    1.30
   3   1   2   21.00    1.80
   3   1   2   24.70    1.90
   4  -1   2  312.67   14.20
   4  -1   2  295.37   14.00
   4   1   2  303.27   13.90
   4   1   2  317.97   14.30
   5  -1   2    6.50    1.60
   5   1   2    5.30    1.90
   6  -1   2  136.79    7.30
   6   1   2  129.49    7.40
   7  -1   2   23.00    3.40
   7   1   2   18.50    3.30
   8  -2  -2   89.69    6.30
   8   2  -2   97.69    6.50
  -7  -2   2    1.70    1.80
   7  -2  -2    2.90    2.10
   7   2  -2    8.40    2.40
  -7   2   2    2.90    1.80
   6  -2  -2  266.07   13.10
  -6  -2   2  268.97   12.90
   6   2  -2  270.27   13.20
  -6   2   2  274.57   13.10
  -5  -2   2    9.30    1.60
   5  -2  -2    6.10    1.80
   5   2  -2    9.00    1.70
  -5   2   2    8.00    1.80
  -4  -2   2  593.64   25.80
   4  -2  -2  562.84   25.80
   4   2  -2  556.84   25.80
  -4   2   2  565.44   25.90
   3  -2  -2   98.39    4.90
  -3  -2   2   89.59    4.90
  -3  -2   2   95.79    4.80
   3  -2  -2  102.19    4.90
   3   2  -2  101.49    4.90
  -3   2   2   88.69    4.90
  -3   2   2   91.39    4.90
   3   2  -2   92.89    4.80
   2  -2  -2  972.50   41.20
  -2  -2   2  878.41   41.10
   2  -2  -2  899.01   41.10
  -2  -2   2  941.11   41.20
  -2   2   2  873.71   41.10
   2   2  -2  893.91   41.00
   2   2  -2 1042.70   41.20
  -2   2   2  918.91   41.20
   2   2  -2  911.21   41.20
  -1  -2   2  344.57   15.80
   1  -2  -2  355.86   15.70
  -1  -2   2  352.16   15.70
  -1  -2   2  353.86   15.80
   1   2  -2  345.67   15.80
   1   2  -2  337.97   15.80
   1   2  -2  351.46   15.70
  -1   2   2  371.66   15.80
   0  -2  -2  727.93   31.80
   0  -2   2  736.53   31.80
   0  -2   2  698.03   31.60
   0  -2   2  719.13   31.70
   0  -2  -2  712.73   31.60
   0   2  -2  734.43   31.80
   0   2  -2  713.83   31.60
   0   2  -2  693.43   31.70
   0   2   2  704.13   31.60
   1  -2   2  483.55   22.00
  -1  -2  -2  504.95   22.20
   1  -2   2  499.95   22.00
   1  -2   2  495.35   22.30
   1   2   2  503.95   22.30
   2  -2   2  201.98    8.90
   2  -2   2  197.78    9.00
  -2  -2  -2  201.28    9.20
   2  -2   2  199.88    9.10
   2  -2   2  197.28    9.30
   2   2   2  203.88    9.30
   2   2   2  193.18    8.90
   2   2   2  200.88    9.30
   3  -2   2  379.86   17.20
   3  -2   2  365.96   17.10
   3   2   2  391.56   17.30
   3   2   2  375.86   17.00
   3   2   2  392.16   17.40
   4  -2   2   14.10    1.50
   4  -2   2   17.10    1.70
   4   2   2   15.60    1.40
   4   2   2   14.30    1.90
   5  -2   2  187.68    9.30
   5   2   2  193.38    9.50
   6  -2   2    5.60    2.20
   6   2   2    4.40    2.10
   7  -2   2   51.49    4.40
   7   2   2   55.89    4.70
   8  -3  -2   11.60    2.90
   8   3  -2   16.00    3.10
   7  -3  -2  122.69    6.90
  -7  -3   2  109.69    6.40
  -7   3   2  115.59    6.60
   7   3  -2  122.59    7.20
   6  -3  -2    1.80    1.70
  -6  -3   2    0.70    1.60
  -6   3   2    2.70    1.80
   6   3  -2    1.10    1.80
   5  -3  -2  270.67   12.90
  -5  -3   2  270.87   12.70
   5   3  -2  274.27   12.80
  -5   3   2  258.27   12.80
  -4  -3   2   49.30    3.30
   4  -3  -2   52.99    3.30
  -4   3   2   48.50    3.30
   4   3  -2   51.99    3.30
  -3  -3   2  390.56   17.70
   3  -3  -2  390.06   17.70
   3  -3  -2  420.76   17.80
  -3  -3   2  374.66   17.60
  -3   3   2  366.46   17.70
   3   3  -2  401.76   17.70
   3   3  -2  385.46   17.60
  -3   3   2  371.76   17.70
  -2  -3   2  347.67   15.70
   2  -3  -2  352.56   15.80
  -2  -3   2  349.17   15.80
   2  -3  -2  348.17   15.70
   2   3  -2  380.66   15.90
   2   3  -2  348.47   15.50
  -2   3   2  329.17   15.70
  -2   3   2  344.37   15.80
   2   3  -2  333.97   15.70
   1  -3  -2  325.57   15.20
  -1  -3   2  332.77   15.20
  -1  -3   2  396.46   15.40
  -1  -3   2  328.87   15.20
   1   3  -2  305.87   15.30
  -1   3   2  350.86   15.30
   1   3  -2  346.37   15.20
   1   3  -2  330.27   15.20
   0  -3   2  742.73   32.80
   0  -3   2  794.12   32.90
   0  -3   2  691.23   32.70
   0  -3  -2  731.43   32.80
   0  -3   2  728.53   32.90
   0   3   2  753.42   32.80
   0   3  -2  729.13   32.80
   0   3  -2  758.62   32.90
  -1  -3  -2  118.29    5.60
   1  -3   2  123.49    5.40
   1  -3   2  115.59    5.40
   1  -3   2  113.79    5.30
   1  -3   2  118.79    5.70
   1   3   2  117.99    5.40
   2  -3   2  593.74   26.40
   2  -3   2  573.44   26.40
  -2  -3  -2  608.34   26.60
   2  -3   2  602.44   26.80
   2  -3   2  585.04   26.40
   2   3   2  635.24   26.70
   2   3   2  567.64   26.40
   2   3   2  600.14   26.70
   3  -3   2    9.00    1.10
   3  -3   2    6.90    1.00
   3   3   2    7.40    1.20
   3   3   2    8.80    0.90
   3   3   2    6.50    1.30
   4  -3   2  309.07   14.10
   4  -3   2  300.27   14.00
   4   3   2  298.37   13.90
   4   3   2  304.27   14.10
   4   3   2  315.67   14.30
   5  -3   2    7.40    1.70
   5   3   2    9.00    2.00
   6  -3   2  109.19    6.20
   6   3   2  100.59    6.40
   7  -3   2   17.70    3.00
   7   3   2   13.90    3.20
   8  -4  -2  134.59    7.60
   8   4  -2  107.99    7.90
   7  -4  -2   17.90    2.90
  -7  -4   2   14.00    2.30
   7   4  -2   14.60    2.80
  -7   4   2   23.10    2.70
   6  -4  -2  352.26   16.80
  -6  -4   2  362.36   16.70
  -6   4   2  356.26   16.80
   6   4  -2  349.17   16.80
   5  -4  -2    2.20    1.40
  -5  -4   2   -0.30    1.30
  -5   4   2    0.90    1.60
   5   4  -2    2.30    1.60
  -4  -4   2  672.83   30.40
   4  -4  -2  686.03   30.40
  -4   4   2  652.73   30.40
   4   4  -2  680.53   30.30
   3  -4  -2   81.49    4.20
  -3  -4   2   73.69    4.10
   3  -4  -2   72.09    4.20
  -3  -4   2   78.09    4.20
   3   4  -2   76.39    3.60
  -3   4   2   79.29    4.20
   3   4  -2   91.59    4.20
  -3   4   2   78.79    4.30
   3   4  -2   77.79    4.20
  -2  -4   2  713.03   32.20
  -2  -4   2  742.13   32.40
  -2  -4   2  746.53   32.60
   2  -4  -2  747.33   32.50
   2   4  -2  729.83   32.50
   2   4  -2  739.73   32.20
  -2   4   2  711.23   32.40
  -2   4   2  708.03   32.50
   2   4  -2  710.13   32.40
  -1  -4   2  372.66   16.70
  -1  -4   2  366.46   16.50
   1  -4  -2  382.26   16.60
  -1  -4   2  371.46   16.50
   1   4  -2  378.26   16.60
  -1   4   2  375.56   16.60
   1   4  -2  371.76   16.50
   1   4  -2  330.47   16.60
   0  -4  -2  279.07   12.30
   0  -4   2  265.47   12.20
   0  -4   2  277.87   12.40
   0  -4   2  286.87   12.40
   0  -4   2  260.27   12.30
   0   4  -2  269.37   12.30
   0   4   2  272.47   12.40
   0   4  -2  278.37   12.40
  -1  -4  -2  552.94   24.40
   1  -4   2  538.65   24.10
   1  -4   2  542.95   24.30
   1  -4   2  576.34   24.60
   1  -4   2  509.55   24.30
  -1   4  -2  578.64   24.30
   1   4   2  545.35   24.30
  -1   4  -2  531.75   24.30
   1   4   2  543.95   24.30
   2  -4   2   20.10    1.30
   2  -4   2   19.70    1.40
  -2  -4  -2   18.50    1.50
   2  -4   2   21.60    2.10
   2  -4   2   20.50    1.40
   2   4   2   20.30    1.70
   2   4   2   18.00    1.40
   3  -4   2  396.96   18.30
   3  -4   2  396.66   18.30
   3   4   2  410.56   18.30
   3   4   2  423.56   18.60
   3   4   2  406.46   18.50
   4  -4   2   12.70    1.50
   4   4   2   12.20    1.90
   4   4   2   14.50    1.70
   5  -4   2  201.38    9.80
   5   4   2  199.78   10.10
   6  -4   2   33.90    3.10
   6   4   2   26.30    3.30
   8  -5  -2    8.40    2.80
   8   5  -2    4.20    3.10
  -7  -5   2  236.38   11.60
   7  -5  -2  229.68   11.90
   7   5  -2  226.88   12.10
  -7   5   2  254.67   11.90
   6  -5  -2   26.10    2.90
  -6  -5   2   28.20    2.90
  -6   5   2   36.70    3.30
   6   5  -2   36.30    3.30
  -5  -5   2  655.13   28.50
   5  -5  -2  610.24   28.50
  -5   5   2  642.44   28.60
   5   5  -2  594.44   28.50
  -4  -5   2  297.77   13.80
   4  -5  -2  301.77   13.70
  -4   5   2  279.37   13.80
   4   5  -2  298.87   13.80
   3  -5  -2 1089.19   46.80
  -3  -5   2 1054.49   46.90
  -3  -5   2  984.50   46.80
  -3   5   2 1081.59   46.90
  -3   5   2 1021.70   46.80
   3   5  -2 1074.59   46.80
   2  -5  -2 1187.08   52.19
  -2  -5   2 1159.98   51.79
  -2  -5   2 1159.08   52.19
  -2  -5   2 1146.39   51.99
   2   5  -2 1156.18   52.09
   2   5  -2 1235.78   52.19
  -2   5   2 1219.08   52.19
  -2   5   2 1131.19   52.09
  -1  -5   2 1089.89   49.40
  -1  -5   2 1136.59   49.70
  -1  -5   2 1127.29   49.40
   1  -5  -2 1146.49   49.60
  -1   5   2 1031.60   49.60
   1   5  -2 1149.29   49.60
   1   5  -2 1153.58   49.60
   1   5  -2 1105.19   49.50
   0  -5  -2 1765.12   81.19
   0  -5   2 1779.42   81.19
   0  -5   2 1763.02   80.99
   0  -5   2 1820.72   81.29
   0  -5   2 1835.62   81.29
   0   5   2 1765.22   81.19
   0   5  -2 1940.51   81.29
   0   5  -2 2041.80   81.29
   1  -5   2  528.65   22.90
   1  -5   2  531.15   22.90
  -1  -5  -2  503.65   23.00
  -1   5  -2  514.15   22.80
  -1   5  -2  487.55   22.80
   1   5   2  509.15   22.90
   1   5   2  506.75   22.90
   2  -5   2 1212.78   52.69
   2  -5   2 1092.29   52.59
   2  -5   2 1164.18   52.49
  -2  -5  -2 1222.68   52.69
   2   5   2 1266.37   52.89
   2   5   2 1127.39   52.59
  -2   5  -2 1188.08   52.49
  -2   5  -2 1176.68   52.49
   2   5   2 1248.88   52.69
   3  -5   2   94.19    4.70
   3  -5   2   96.19    4.80
  -3  -5  -2   97.89    4.80
   3   5   2   92.99    5.10
   3   5   2   95.99    4.80
   4  -5   2  516.15   23.80
   4   5   2  525.35   23.90
   4   5   2  544.55   24.20
   5  -5   2    6.80    1.60
   5   5   2    6.90    2.10
   6   5   2  174.68    9.40
   8  -6  -2  100.79    6.60
   8   6  -2   88.89    6.70
   7  -6  -2    2.10    2.00
  -7  -6   2    1.00    1.90
   7   6  -2   -2.40    2.20
  -7   6   2    4.00    2.20
  -6  -6   2  259.97   12.70
   6  -6  -2  262.87   12.70
   6   6  -2  269.37   12.90
  -6   6   2  253.17   12.80
   5  -6  -2   14.50    2.10
  -5  -6   2   19.30    2.40
  -5   6   2   20.30    2.50
   5   6  -2   18.20    2.20
  -4  -6   2  504.95   23.40
   4  -6  -2  551.04   23.30
  -4   6   2  474.85   23.40
   4   6  -2  521.55   23.40
  -3  -6   2  155.58    7.40
   3   6  -2  143.69    7.10
  -3   6   2  148.79    7.20
  -3   6   2  140.49    7.30
   2  -6  -2  626.34   31.00
  -2  -6   2  704.93   30.60
  -2  -6   2  678.53   31.10
  -2  -6   2  686.33   30.80
  -2   6   2  751.62   31.10
   2   6  -2  681.33   31.10
   2   6  -2  696.53   30.90
  -2   6   2  694.53   30.90
   2   6  -2  708.13   31.10
  -1  -6   2  425.56   18.60
  -1  -6   2  444.56   18.70
   1  -6  -2  423.66   18.90
  -1  -6   2  435.26   18.90
  -1   6   2  426.86   18.90
  -1   6   2  421.36   18.90
   1   6  -2  383.66   18.80
   1   6  -2  366.16   18.80
   1   6  -2  425.06   18.70
   0  -6   2  494.35   22.10
   0  -6  -2  546.55   22.10
   0  -6   2  484.85   22.10
   0   6  -2  482.95   22.10
   0   6   2  423.16   22.00
   0   6   2  518.85   22.10
   0   6  -2  487.75   22.00
   1  -6   2  517.25   24.30
  -1  -6  -2  548.35   24.30
   1  -6   2  539.55   24.20
   1   6   2  585.84   24.30
  -1   6  -2  524.25   24.20
   1   6   2  523.15   24.20
  -1   6  -2  547.45   24.20
   2  -6   2  126.09    6.20
   2  -6   2  131.19    6.70
   2  -6   2  141.39    6.60
  -2  -6  -2  141.49    6.60
  -2   6  -2  139.09    6.50
   2   6   2  155.18    6.70
   2   6   2  137.99    6.60
   2   6   2  136.29    6.80
  -2   6  -2  138.99    6.50
  -3  -6  -2  407.96   17.90
   3  -6   2  375.86   17.80
   3   6   2  410.06   18.30
   4  -6   2   10.10    1.40
   4   6   2   13.60    2.00
   5  -6   2  186.28    9.10
   5   6   2  185.28    9.60
   6   6   2    4.20    2.50
   7  -7  -2  102.99    6.40
  -7  -7   2  103.99    6.30
   7   7  -2  112.89    6.80
  -7   7   2  102.39    6.50
   6  -7  -2   10.00    2.20
  -6  -7   2   14.70    2.50
  -6   7   2   18.60    2.60
   6   7  -2   14.50    2.50
   5  -7  -2  222.78   10.70
  -5  -7   2  218.68   10.90
  -5   7   2  215.58   10.90
   5   7  -2  228.08   11.00
  -4  -7   2    5.60    1.80
   4   7  -2    4.40    1.40
  -4   7   2    5.00    1.70
  -3  -7   2  300.67   13.20
  -3   7   2  283.87   13.00
   3   7  -2  280.07   12.90
  -3   7   2  252.37   13.00
  -2  -7   2   17.40    1.20
  -2  -7   2   17.90    1.40
  -2  -7   2   19.20    1.90
   2   7  -2   16.40    1.80
  -2   7   2   14.80    1.40
   2   7  -2   16.10    1.50
  -2   7   2   21.30    1.90
  -1  -7   2  192.98    9.20
   1  -7  -2  209.78    9.60
  -1  -7   2  202.08    9.30
  -1  -7   2  197.78    9.60
  -1   7   2  206.78    9.60
   1   7  -2  226.58    9.70
   1   7  -2  196.98    9.60
   1   7  -2  199.08    9.30
   0  -7  -2  100.39    4.90
   0  -7   2   85.19    5.00
   0   7   2  104.39    5.10
   0   7  -2  100.39    4.40
   0   7  -2   94.59    4.90
   0   7  -2  108.19    5.00
   1  -7   2   55.09    3.20
  -1   7  -2   49.70    2.90
  -1   7  -2   51.59    2.90
   1   7   2   49.80    3.00
   2  -7   2  182.78    8.80
  -2  -7  -2  179.68    8.60
   2   7   2  179.98    8.70
  -2   7  -2  182.88    8.60
  -2   7  -2  182.08    8.60
   2   7   2  198.48    8.90
   3  -7   2    3.30    0.70
  -3  -7  -2    1.50    0.90
   3   7   2    3.60    1.40
  -3   7  -2    2.70    0.80
  -3   7  -2    2.60    1.00
   3   7   2    2.80    1.20
   4  -7   2  139.39    7.00
   4   7   2  153.68    7.60
   5   7   2   19.70    2.80
   6   7   2   75.19    5.60
   7  -8  -2    0.40    2.10
  -7  -8   2    1.60    2.20
   7   8  -2    2.90    2.50
  -7   8   2    1.90    2.30
  -6  -8   2  129.89    7.50
   6  -8  -2  138.29    7.30
  -6   8   2  134.19    7.70
   6   8  -2  140.19    7.70
  -5  -8   2   14.20    2.40
   5   8  -2   16.70    2.30
  -5   8   2   13.90    2.20
  -4  -8   2  250.47   12.50
  -4   8   2  268.97   12.60
   4   8  -2  265.07   12.40
  -3  -8   2  138.99    7.20
   3   8  -2  140.89    7.20
  -3   8   2  136.69    7.10
  -3   8   2  141.19    6.90
   3   8  -2  140.69    6.90
  -2  -8   2  358.66   15.50
  -2  -8   2  334.67   14.90
  -2  -8   2  323.57   15.00
  -2   8   2  334.17   15.10
   2   8  -2  334.07   15.40
  -2   8   2  301.87   15.30
   2   8  -2  335.37   15.10
  -1  -8   2  459.35   18.80
  -1  -8   2  404.66   18.30
   1   8  -2  402.96   18.30
  -1   8   2  371.56   18.60
   1   8  -2  402.56   18.60
   0  -8  -2  250.97   10.80
   0  -8   2  215.88   10.80
   0   8   2  223.98   10.80
   0   8  -2  230.58   10.80
   0   8  -2  231.38   10.70
   0   8  -2  223.68   10.20
   1  -8   2  509.35   21.80
  -1   8  -2  451.95   21.70
  -1   8  -2  488.25   21.70
   1   8   2  469.25   21.80
   2  -8   2   74.39    4.20
  -2  -8  -2   69.79    3.80
   2   8   2   72.39    4.10
  -2   8  -2   72.29    3.90
  -2   8  -2   66.59    3.80
   2   8   2   72.29    4.10
  -3  -8  -2  325.27   14.20
   3   8   2  303.87   14.60
  -3   8  -2  293.37   14.20
  -3   8  -2  323.87   14.40
   3   8   2  321.97   14.70
   4   8   2    3.80    1.70
   4   8   2    7.30    1.90
   5   8   2  130.79    7.20
   5   8   2  135.19    7.60
   6   8   2    1.10    2.50
  -7  -9   2   84.99    6.10
   7   9  -2   90.29    6.50
  -7   9   2  108.29    6.40
  -6  -9   2    5.60    2.30
   6   9  -2    1.00    2.10
  -6   9   2    2.30    2.20
  -5  -9   2  203.88   11.20
   5   9  -2  226.48   11.30
  -5   9   2  257.27   11.60
  -4  -9   2   23.60    2.70
   4   9  -2   21.70    2.80
  -4   9   2   18.70    2.40
   4   9  -2   22.00    2.40
  -3  -9   2  392.96   16.50
  -3   9   2  330.37   17.00
  -3   9   2  340.07   16.30
   3   9  -2  325.27   16.40
   3   9  -2  355.86   16.10
  -2  -9   2  118.29    5.60
  -2  -9   2  118.79    6.30
  -2   9   2  111.79    5.80
   2   9  -2  123.79    5.90
  -2   9   2  114.59    6.20
   2   9  -2  124.69    6.40
  -1  -9   2  291.47   13.30
  -1  -9   2  300.97   12.90
   1   9  -2  276.27   12.80
   1   9  -2  281.67   13.20
  -1   9   2  256.47   13.10
   0  -9   2  250.77   11.80
   0   9  -2  235.48   11.00
   0   9   2  250.17   11.70
   0   9  -2  256.97   11.70
   1  -9   2  117.69    5.70
  -1   9  -2   94.89    5.60
  -1   9  -2  101.29    5.30
   1   9   2   98.79    5.50
   2  -9   2  240.38   11.80
  -2  -9  -2  252.37   11.50
  -2   9  -2  265.87   11.70
   2   9   2  245.68   11.80
   2   9   2  244.18   11.80
  -2   9  -2  246.28   11.70
  -3  -9  -2   12.80    1.30
  -3   9  -2   11.50    1.70
   3   9   2   12.20    2.00
   3   9   2   10.40    1.90
   4   9   2  134.49    7.60
   4   9   2  148.29    7.50
   5   9   2    4.50    2.40
   5   9   2    0.90    1.90
  -7 -10   2    2.70    2.40
   7  10  -2    4.60    2.90
  -7  10   2    5.40    2.60
  -6 -10   2   75.79    5.50
   6  10  -2   72.79    5.70
  -6  10   2   78.09    5.60
  -5 -10   2    1.60    2.00
   5  10  -2    1.40    2.50
  -5  10   2    3.20    2.20
   5  10  -2    3.70    2.00
  -4 -10   2  154.28    7.90
   4  10  -2  148.39    7.70
  -4  10   2  143.39    7.90
   4  10  -2  137.49    7.90
  -3 -10   2   48.70    4.00
  -3  10   2   46.80    3.60
   3  10  -2   47.00    3.40
   3  10  -2   55.19    3.80
  -2 -10   2  142.69    7.80
  -2 -10   2  152.88    7.00
   2  10  -2  150.58    7.20
   2  10  -2  139.69    7.60
  -2  10   2  155.38    7.70
  -1 -10   2  167.48    8.40
   1  10  -2  174.08    8.40
   1  10  -2  165.38    7.80
  -1  10   2  163.88    8.30
   0 -10   2   84.89    4.60
   0  10  -2   75.79    4.30
   0  10   2   69.19    4.50
   0  10  -2   72.39    3.50
   1 -10   2  233.48   11.50
   1  10   2  241.18   11.50
  -1  10  -2  236.48   11.30
   1  10   2  246.88   11.30
  -2 -10  -2   15.60    1.70
   2 -10   2   17.90    2.30
   2  10   2   18.00    2.10
   2  10   2   14.70    2.10
  -2  10  -2   14.70    1.90
  -3 -10  -2  195.28    9.10
  -3  10  -2  202.18    9.50
   3  10   2  188.88    9.70
   3  10   2  197.28    9.80
   4  10   2    1.20    1.90
   4  10   2    4.00    2.00
   5  10   2   94.79    6.20
   5  10   2   87.29    5.80
  -6 -11   2    3.20    2.60
   6  11  -2    2.80    3.00
   6  11  -2   -3.50    2.20
  -6  11   2    3.60    2.50
  -5 -11   2   83.99    5.70
   5  11  -2   92.79    5.70
  -5  11   2   93.89    6.00
   5  11  -2   88.79    6.10
  -4 -11   2    7.00    2.40
   4  11  -2    7.30    2.00
   4  11  -2    4.80    2.30
  -4  11   2   10.80    2.20
  -3 -11   2  159.78    8.10
   3  11  -2  144.09    7.50
  -3  11   2  140.19    7.80
   3  11  -2  145.59    7.90
  -2 -11   2   61.29    3.20
  -2 -11   2   61.29    4.40
   2  11  -2   55.59    4.30
   2  11  -2   62.19    3.60
  -2  11   2   55.29    4.00
  -1 -11   2  145.49    8.00
   1  11  -2  155.38    7.80
  -1  11   2  153.68    7.80
   1  11  -2  150.78    7.20
   0 -11   2  181.98    8.10
   0  11  -2  139.89    7.00
   0  11   2  148.99    7.90
   0  11  -2  166.48    8.00
   1 -11   2   79.99    5.10
   1  11   2   90.09    4.80
  -1  11  -2   84.69    5.00
   1  11   2   88.59    5.20
   2 -11   2  166.68    8.70
  -2 -11  -2  179.98    8.20
   2  11   2  176.68    8.50
   2  11   2  151.78    8.50
  -2  11  -2  169.38    8.50
   3  11   2   22.00    2.60
   3  11   2   21.60    2.60
  -3  11  -2   23.20    2.40
   4  11   2  131.59    7.40
   4  11   2  127.99    7.30
   5  11   2   -1.40    2.10
   5  11   2   -0.20    2.50
  -6 -12   2   79.69    6.30
   6  12  -2   79.19    6.10
  -6  12   2   89.79    6.20
   6  12  -2   91.49    6.60
  -5 -12   2    1.60    2.50
   5  12  -2    0.30    2.20
   5  12  -2   -0.80    2.70
  -5  12   2   -0.50    2.10
  -4 -12   2  149.09    8.60
  -4  12   2  146.79    8.40
   4  12  -2  159.88    8.20
   4  12  -2  165.88    8.70
  -3 -12   2   20.80    2.90
   3  12  -2   15.00    2.60
  -3  12   2   23.70    2.90
   3  12  -2   13.30    2.00
  -2 -12   2  184.38    9.10
   2  12  -2  176.68    9.00
   2  12  -2  171.98    8.40
  -2  12   2  164.18    8.90
  -1 -12   2   64.09    4.50
  -1  12   2   67.29    4.70
   1  12  -2   64.29    4.40
   1  12  -2   67.39    3.60
   0 -12   2   99.69    5.80
   0  12   2   90.09    5.60
   0  12  -2   96.29    5.60
   1 -12   2  106.79    6.40
  -1  12  -2  104.19    6.20
   1  12   2  125.69    6.40
   1  12   2  118.09    6.00
   2 -12   2   21.90    2.90
  -2 -12  -2   23.80    2.20
   2  12   2   20.20    2.80
  -2  12  -2   23.60    2.60
   2  12   2   25.60    2.60
   3  12   2  102.39    6.30
  -3  12  -2  104.49    6.00
   3  12   2  105.29    6.10
   4  12   2    2.20    2.20
   4  12   2   -0.80    2.20
  -5 -13   2   79.99    6.20
   5  13  -2   88.39    6.30
  -5  13   2   84.49    6.20
   5  13  -2   87.19    5.80
  -4 -13   2   38.60    3.90
  -4  13   2   48.70    4.30
   4  13  -2   46.10    4.40
   4  13  -2   40.10    3.50
  -3 -13   2   83.59    6.20
   3  13  -2   97.99    6.40
   3  13  -2  115.69    5.90
  -3  13   2  118.59    6.60
  -2 -13   2  142.19    7.70
  -2  13   2  135.89    7.70
   2  13  -2  138.09    7.60
   2  13  -2  134.39    6.90
  -1 -13   2   79.99    5.70
   1  13  -2   83.79    4.50
  -1  13   2   94.79    5.40
   1  13  -2   76.89    5.20
   0 -13   2  190.78   10.60
   0  13  -2  218.28   10.50
   0  13   2  214.98   10.10
   0  13   2  213.58   10.60
   1 -13   2   25.30    3.10
   1  13   2   25.60    2.50
  -1  13  -2   28.30    2.90
   1  13   2   25.80    2.90
   2 -13   2  192.38    9.50
   2  13   2  176.98    9.00
   2  13   2  161.38    9.30
  -2  13  -2  181.38    9.10
   3  13   2    0.50    2.00
   3  13   2   -2.00    2.10
  -3  13  -2    1.90    2.00
   4  13   2   82.99    6.00
   4  13   2   84.99    5.80
  -4 -14   2   91.79    6.70
   4  14  -2   88.89    5.90
   4  14  -2  101.39    6.90
  -4  14   2   94.09    6.50
  -3 -14   2   17.10    3.40
   3  14  -2   13.90    2.20
  -3  14   2   17.90    3.10
   3  14  -2   14.40    2.90
  -2 -14   2  104.19    6.30
   2  14  -2   80.39    6.50
  -2  14   2   90.79    6.00
   2  14  -2   95.69    6.00
  -1 -14   2   55.09    4.70
   1  14  -2   55.69    4.40
  -1  14   2   65.29    4.70
   0 -14   2   48.20    4.30
   0  14   2   52.69    3.50
   0  14   2   39.40    3.80
   0  14  -2   40.30    3.80
   1 -14   2  106.19    6.20
   1  14   2   89.69    5.80
   1  14   2   88.89    5.40
  -1  14  -2   88.09    5.80
   2  14   2    3.10    2.20
  -2  14  -2    6.70    2.30
   2  14   2    2.50    2.00
   3  14   2   63.29    4.90
   3  14   2   66.69    5.40
  -3  14  -2   68.69    5.00
  -4 -15   2    7.60    3.10
  -4  15   2    7.40    2.80
   4  15  -2    3.90    2.40
   4  15  -2    2.40    2.80
  -3 -15   2   90.69    6.80
  -3  15   2  108.89    7.10
   3  15  -2  120.09    7.40
  -2 -15   2   37.00    4.20
   2  15  -2   35.50    3.80
  -2  15   2   36.30    4.00
  -1 -15   2   88.29    5.90
  -1  15   2   75.29    5.50
   1  15  -2   74.79    5.40
   0 -15   2   66.79    5.60
   0  15  -2   54.79    4.70
   0  15   2   66.49    5.00
   0  15   2   65.29    4.20
   1 -15   2   34.10    4.10
  -1  15  -2   31.80    3.70
   1  15   2   38.00    4.00
   1  15   2   43.80    3.40
   2  15   2   79.09    5.40
  -2  15  -2   80.19    5.60
   2  15   2   80.69    5.70
  -2 -16   2   96.39    6.70
   2  16  -2   89.99    6.40
  -2  16   2   95.89    6.80
  -1 -16   2   91.89    6.30
  -1  16   2   84.29    6.00
   1  16  -2   79.59    5.90
   0 -16   2   79.19    6.40
   0  16  -2   79.99    6.00
   0  16   2   85.19    6.30
   1  16   2   95.59    6.70
  -1  16  -2   89.89    6.30
  -8   0   3    1.50    2.10
   8   0  -3   -1.30    2.40
   7   0  -3    2.00    2.20
  -7   0   3   -0.30    2.00
   6   0  -3    0.40    1.80
  -6   0   3   -0.70    1.90
   5   0  -3    2.40    1.50
  -5   0   3   -0.30    1.40
  -4   0   3   -1.50    1.30
   4   0  -3    1.00    1.20
  -3   0   3   -1.30    1.00
   3   0  -3    0.40    1.00
  -3   0   3    0.10    0.90
   3   0  -3    0.10    1.10
  -2   0   3    1.40    0.90
   2   0  -3    0.00    0.80
  -2   0   3    1.50    0.70
   2   0  -3   -0.40    0.80
   1   0  -3    6.10    1.00
   0   0   3    0.20    0.70
   0   0  -3    0.20    0.80
   0   0   3    1.00    0.40
  -1   0  -3    0.10    0.80
   1   0   3   -1.00    0.70
   2   0   3   -1.20    0.70
  -2   0  -3    0.30    0.90
   2   0   3    0.30    0.80
   3   0   3    0.10    1.00
   3   0   3    0.20    0.30
   4   0   3   -0.60    1.30
   5   0   3   -3.30    1.70
   6   0   3   -3.20    2.10
   8  -1  -3    9.70    2.80
  -8  -1   3   10.40    2.50
  -8   1   3    7.10    2.50
   8   1  -3    9.50    2.90
  -7  -1   3    3.80    2.10
   7  -1  -3    5.50    2.40
   7   1  -3    1.70    2.20
  -7   1   3    0.40    2.10
   6  -1  -3   26.80    2.90
  -6  -1   3   28.60    2.90
  -6   1   3   28.90    3.10
   6   1  -3   29.20    3.00
  -5  -1   3    9.20    2.00
   5  -1  -3   13.00    2.00
  -5   1   3   12.20    2.10
   5   1  -3    9.60    1.80
  -4  -1   3   97.99    5.50
   4  -1  -3   96.79    5.40
   4   1  -3  100.09    5.40
  -4   1   3  108.79    5.60
  -3  -1   3   34.90    2.80
   3  -1  -3   40.60    2.70
   3  -1  -3   36.70    2.50
  -3  -1   3   39.20    2.60
   3   1  -3   33.50    2.60
  -3   1   3   40.40    2.80
   3   1  -3   39.00    2.60
  -3   1   3   37.30    2.60
   2  -1  -3  232.08   10.70
  -2  -1   3  231.08   10.80
   2  -1  -3  244.08   10.70
  -2  -1   3  222.78   10.70
  -2   1   3  227.68   10.70
   2   1  -3  221.88   10.70
   2   1  -3  228.48   10.60
   2   1  -3  246.68   10.80
  -2   1   3  221.38   10.60
  -1  -1   3   69.69    3.50
  -1  -1   3   67.79    3.40
   1  -1  -3   68.09    3.60
  -1  -1   3   76.19    3.60
   1  -1  -3   61.39    3.30
  -1   1   3   64.39    3.40
   1   1  -3   65.99    3.50
   1   1  -3   72.49    3.40
   0  -1  -3  175.08    8.20
   0  -1   3  177.78    8.10
   0  -1   3  170.78    7.90
   0   1  -3  174.08    8.10
   0   1   3  172.18    7.80
   0   1   3  172.28    8.10
   1  -1   3   33.70    2.30
  -1  -1  -3   34.90    2.30
  -1   1  -3   38.10    2.40
   1   1   3   38.20    2.30
   2  -1   3   39.30    2.30
  -2  -1  -3   39.80    2.60
   2   1   3   39.60    2.60
   2   1   3   40.80    2.50
   3  -1   3    6.70    1.30
   3  -1   3    6.00    0.70
   3   1   3    7.00    0.60
   3   1   3    8.20    1.40
   4  -1   3    5.80    1.60
   4   1   3    7.20    1.70
   5  -1   3    1.50    1.80
   5   1   3    2.20    1.80
   6  -1   3    3.00    2.30
   6   1   3    2.40    2.50
   8  -2  -3   12.10    3.10
  -8  -2   3   10.80    2.50
   8   2  -3    7.70    2.80
  -8   2   3    6.00    2.40
  -7  -2   3    4.60    2.10
   7  -2  -3    3.70    2.20
   7   2  -3    1.30    2.20
  -7   2   3    5.10    2.30
   6  -2  -3   17.10    2.50
  -6  -2   3   14.80    2.50
   6   2  -3   22.80    2.70
  -6   2   3   17.10    2.50
   5  -2  -3   10.80    1.90
  -5  -2   3   10.40    2.00
   5   2  -3    8.80    1.80
  -5   2   3    7.70    2.00
   4  -2  -3   46.90    3.20
  -4  -2   3   38.50    3.10
  -4   2   3   45.80    3.30
   4   2  -3   48.40    3.20
   3  -2  -3   25.50    2.10
  -3  -2   3   25.10    2.10
   3  -2  -3   25.70    2.10
  -3  -2   3   21.50    2.10
  -3   2   3   29.90    2.20
   3   2  -3   21.70    2.10
   3   2  -3   25.40    2.10
  -3   2   3   24.80    2.10
   2  -2  -3   76.39    3.70
  -2  -2   3   68.79    3.80
  -2  -2   3   70.99    3.70
   2   2  -3   67.59    3.70
   2   2  -3   68.29    3.50
  -2   2   3   65.19    3.60
  -2   2   3   65.19    3.70
   2   2  -3   69.29    3.70
  -1  -2   3   36.00    2.40
  -1  -2   3   38.90    2.10
  -1  -2   3   39.10    2.20
   1  -2  -3   39.50    2.10
  -1   2   3   42.40    2.20
   1   2  -3   40.00    2.30
   1   2  -3   36.00    2.30
   0  -2  -3   31.70    2.30
   0  -2   3   35.90    2.10
   0  -2   3   38.20    2.10
   0   2   3   35.50    1.80
   0   2  -3   34.50    2.20
   1  -2   3   18.40    1.10
  -1  -2  -3   20.60    1.70
   1  -2   3   19.10    1.20
   1  -2   3   20.40    1.60
   1   2   3   19.20    1.10
  -1   2  -3   16.90    1.60
   2  -2   3    8.50    0.70
   2  -2   3    7.10    0.60
   2  -2   3    7.00    1.00
  -2  -2  -3    8.40    1.30
   2   2   3    7.50    1.30
   2   2   3    8.30    1.20
   3  -2   3    3.70    0.60
   3  -2   3    2.30    0.70
   3  -2   3    1.50    1.00
   3   2   3    3.90    0.60
   3   2   3    2.80    1.40
   4  -2   3    2.20    1.30
   4   2   3    2.20    1.60
   5  -2   3    1.00    1.70
   5   2   3    0.70    2.00
   6  -2   3    0.40    2.00
   6   2   3   -0.70    2.30
   8  -3  -3    2.30    2.50
  -8  -3   3    2.50    2.30
   8   3  -3   -1.50    2.40
  -8   3   3    2.60    2.30
   7  -3  -3    2.00    2.20
  -7  -3   3    1.80    2.10
   7   3  -3   -0.80    2.30
  -7   3   3    2.00    2.20
   6  -3  -3    2.50    1.90
  -6  -3   3    1.90    1.70
   6   3  -3   -0.10    1.70
  -6   3   3    3.00    1.80
  -5  -3   3   -1.30    1.60
   5  -3  -3    0.00    1.40
   5   3  -3    0.00    1.40
  -5   3   3    0.90    1.50
  -4  -3   3    2.60    1.40
   4  -3  -3    6.80    1.60
  -4   3   3    3.60    1.40
   4   3  -3    3.90    1.30
  -3  -3   3    0.00    1.10
   3  -3  -3    2.60    1.00
   3  -3  -3    1.60    1.10
  -3  -3   3    0.00    0.90
  -3   3   3    2.30    1.10
   3   3  -3    2.10    0.80
   3   3  -3    2.00    1.10
  -3   3   3    0.50    1.00
   3   3  -3    1.40    1.10
  -2  -3   3    1.50    1.00
  -2  -3   3    2.30    0.80
   2  -3  -3    2.60    0.90
  -2   3   3    2.60    0.80
   2   3  -3    0.90    0.90
  -2   3   3    1.80    0.90
   2   3  -3    1.50    0.90
   2   3  -3    0.80    0.70
  -1  -3   3    3.20    0.90
  -1  -3   3    5.30    0.80
   1  -3  -3    5.40    0.80
  -1  -3   3    3.30    0.70
  -1   3   3    2.90    0.70
   1   3  -3    4.40    0.70
   1   3  -3    4.40    0.80
   1   3  -3    4.50    0.90
   1   3  -3    4.50    0.90
   0  -3  -3    1.00    0.40
   0  -3   3    0.50    0.50
   0  -3  -3    2.60    1.00
   0  -3   3    0.30    0.60
   0  -3   3   -0.20    0.70
   0  -3   3   -0.20    0.40
   0   3  -3   -0.10    0.80
   0   3  -3    0.60    0.50
   0   3   3    0.90    0.60
   0   3  -3    0.90    0.40
   1  -3   3    2.50    0.60
  -1  -3  -3    2.60    0.90
   1  -3   3    2.50    0.90
   1  -3   3    1.70    0.50
   1   3   3    2.00    0.50
   2  -3   3    0.10    0.50
   2  -3   3    0.70    0.70
  -2  -3  -3    0.60    0.90
   2  -3   3    0.00    0.50
   2   3   3   -0.20    0.50
   2   3   3    1.50    1.10
   2   3   3    0.20    1.00
   3  -3   3    0.20    0.90
   3  -3   3    0.20    0.70
   3  -3   3    0.10    0.70
   3   3   3    0.50    0.60
   3   3   3    0.90    1.30
   4  -3   3    0.90    1.20
   4   3   3   -0.60    1.50
   5  -3   3   -0.30    1.50
   5   3   3    0.20    1.90
   6  -3   3   -2.00    1.90
   6   3   3   -3.40    2.30
  -8  -4   3    4.00    2.50
   8  -4  -3    2.60    2.60
  -8   4   3    6.80    2.60
   8   4  -3    2.70    2.60
   7  -4  -3    1.00    2.10
  -7  -4   3   -1.40    2.00
   7   4  -3   -0.30    2.20
  -7   4   3   -1.40    2.10
  -6  -4   3    5.80    2.10
   6  -4  -3    4.70    2.10
  -6   4   3    6.50    2.00
   6   4  -3    8.10    2.10
   5  -4  -3    2.10    1.60
  -5  -4   3    2.60    1.80
   5   4  -3    0.90    1.50
  -5   4   3    1.70    1.80
  -4  -4   3    2.00    1.50
   4  -4  -3    0.80    1.30
  -4   4   3    0.60    1.50
   4   4  -3    0.40    0.70
   4   4  -3    2.50    1.20
   3  -4  -3    5.80    1.20
  -3  -4   3    3.40    1.10
  -3  -4   3    6.80    1.50
   3  -4  -3    6.50    1.20
   3   4  -3    6.70    1.30
   3   4  -3    4.90    1.20
  -3   4   3    6.70    1.30
   3   4  -3    5.90    0.80
  -3   4   3    5.90    1.20
  -2  -4   3    3.80    1.10
  -2  -4   3    5.10    0.80
   2  -4  -3    3.90    0.90
  -2  -4   3    3.80    1.00
   2   4  -3    1.30    0.70
   2   4  -3    6.20    1.20
   2   4  -3    2.40    0.90
  -2   4   3    2.80    0.90
  -2   4   3    2.80    1.00
  -1  -4   3    5.90    1.10
  -1  -4   3    6.00    0.80
  -1  -4   3    6.60    0.90
   1  -4  -3    7.20    0.90
   1   4  -3    5.90    0.90
   1   4  -3    7.30    1.00
   1   4  -3    6.30    1.00
   1   4  -3    6.80    1.00
  -1   4   3    6.60    1.00
   0  -4  -3   10.30    1.50
   0  -4   3   14.40    1.20
   0  -4   3   14.50    1.30
   0  -4   3   11.30    1.00
   0  -4   3   12.60    1.30
   0  -4  -3   13.00    1.00
   0   4  -3   13.20    1.20
   0   4   3   12.40    1.10
   0   4  -3   14.20    1.10
   1  -4   3    4.90    0.70
   1  -4   3    5.30    0.80
   1  -4   3    5.60    1.30
  -1  -4  -3    6.00    1.10
   1   4   3    4.50    0.80
   2  -4   3   11.70    1.10
   2  -4   3   13.20    1.10
  -2  -4  -3   16.10    1.60
   2  -4   3   14.90    1.20
   2   4   3   12.80    1.10
   2   4   3   12.60    1.10
   2   4   3    8.40    1.50
   3  -4   3    1.10    0.80
  -3  -4  -3    2.60    1.10
   3  -4   3    2.70    0.90
   3  -4   3    0.70    0.80
   3   4   3    1.40    1.30
   3   4   3    1.10    0.70
   4  -4   3    7.30    1.40
   4   4   3   10.50    2.00
   5  -4   3    0.70    1.50
   5   4   3    3.90    2.30
   6   4   3    4.60    2.60
  -8  -5   3    0.80    2.50
   8  -5  -3   -0.50    2.40
   8   5  -3    0.70    2.70
  -8   5   3    1.50    2.50
   7  -5  -3    9.70    2.60
  -7  -5   3    9.50    2.60
   7   5  -3   11.30    2.80
  -7   5   3   11.20    2.70
   6  -5  -3   -0.50    1.90
  -6  -5   3    0.20    2.00
  -6   5   3    2.50    2.00
   6   5  -3   -1.30    1.90
  -5  -5   3   17.10    2.30
   5  -5  -3   13.50    2.10
  -5   5   3   18.30    2.50
   5   5  -3   17.80    1.20
   5   5  -3   12.70    2.10
  -4  -5   3    1.60    1.40
   4  -5  -3    4.00    1.40
   4   5  -3    1.30    0.50
  -4   5   3    2.10    1.50
   4   5  -3    1.00    1.20
  -3  -5   3   19.90    2.10
  -3  -5   3   15.00    1.60
   3   5  -3   20.40    1.90
   3   5  -3   21.70    1.40
  -3   5   3   22.30    2.00
  -2  -5   3    3.10    0.70
  -2  -5   3    4.00    1.30
  -2  -5   3    2.50    0.80
   2  -5  -3    2.40    0.90
  -2   5   3    2.10    0.80
  -2   5   3    3.30    1.00
   2   5  -3    3.40    1.00
   2   5  -3    3.30    0.80
   2   5  -3    3.30    1.10
   1  -5  -3   11.50    1.20
  -1  -5   3   12.10    1.50
  -1  -5   3   11.20    1.00
  -1  -5   3   12.20    1.20
  -1   5   3   12.70    1.30
   1   5  -3   11.30    1.30
   1   5  -3   11.90    1.20
   1   5  -3   12.60    1.10
   0  -5   3    6.90    1.10
   0  -5   3    8.00    1.00
   0  -5   3    7.30    1.10
   0  -5   3    7.10    0.70
   0  -5  -3    7.40    0.90
   0   5  -3    8.70    0.90
   0   5   3    7.90    1.10
   0   5  -3    8.80    1.10
   1  -5   3    0.30    0.40
   1  -5   3   -1.00    0.80
   1  -5   3    0.20    0.70
  -1  -5  -3    1.50    1.00
  -1   5  -3    1.00    0.50
  -1   5  -3   -0.20    0.50
   1   5   3    0.90    0.80
  -2  -5  -3   11.30    1.40
   2  -5   3   10.00    0.90
   2  -5   3   11.00    1.20
   2  -5   3   12.00    1.20
   2   5   3   10.40    1.20
   2   5   3    9.60    1.50
   2   5   3   12.60    1.20
   3  -5   3    1.00    1.00
   3  -5   3    5.40    1.00
   3  -5   3    1.70    1.00
  -3  -5  -3    4.90    1.20
   3   5   3    3.30    1.50
   3   5   3    4.00    1.00
   4  -5   3    4.30    1.30
   4   5   3    7.10    2.00
   5  -5   3    6.80    3.20
   5   5   3    8.00    2.40
   6   5   3   -4.00    2.30
  -8  -6   3   14.00    2.90
   8  -6  -3   18.60    3.30
   8   6  -3   12.00    3.20
  -8   6   3   17.30    3.10
  -7  -6   3    1.50    2.30
   7  -6  -3    6.20    2.40
  -7   6   3    8.30    2.50
   7   6  -3    3.90    2.50
  -6  -6   3   37.30    3.50
   6  -6  -3   43.30    3.50
  -6   6   3   28.30    3.20
   6   6  -3   31.30    3.20
   5  -6  -3   25.10    2.50
  -5  -6   3   23.30    2.70
   5   6  -3   18.60    2.50
  -5   6   3   20.00    2.50
  -4  -6   3   75.79    4.70
   4   6  -3   74.29    4.30
  -4   6   3   70.19    4.50
  -3  -6   3   75.69    4.30
  -3   6   3   72.99    4.20
   3   6  -3   68.09    4.00
   2  -6  -3  122.19    5.70
  -2  -6   3  103.39    5.30
  -2  -6   3  109.69    5.70
  -2  -6   3  111.49    5.30
  -2   6   3  110.49    5.60
   2   6  -3  113.79    5.50
   2   6  -3  110.39    5.60
   2   6  -3  101.29    5.60
  -1  -6   3  143.79    6.90
  -1  -6   3  140.89    6.40
  -1  -6   3  142.89    6.60
   1  -6  -3  126.99    6.70
   1   6  -3  138.79    6.60
  -1   6   3  135.49    6.70
   1   6  -3  135.99    6.70
   1   6  -3  152.78    6.90
   0  -6   3   76.49    4.00
   0  -6   3   70.09    4.00
   0  -6  -3   81.69    3.80
   0  -6   3   72.99    3.50
   0  -6   3   71.59    3.90
   0   6  -3   73.49    3.90
   0   6   3   77.19    4.00
   0   6  -3   78.99    3.90
   1  -6   3  124.89    6.20
  -1  -6  -3  131.59    6.40
   1  -6   3  129.49    6.10
  -1   6  -3  124.19    6.00
  -1   6  -3  132.09    6.00
   1   6   3  120.99    6.10
   1   6   3  125.29    6.10
   2  -6   3   21.90    1.30
  -2  -6  -3   18.90    1.80
   2  -6   3   20.60    1.70
   2   6   3   21.40    1.80
   2   6   3   18.50    2.00
  -3  -6  -3   69.69    3.90
   3  -6   3   72.69    3.70
   3  -6   3   72.29    4.00
   3   6   3   68.19    3.90
   3   6   3   67.89    4.30
   4  -6   3    0.30    1.10
   4   6   3    0.30    1.80
   5   6   3   27.00    3.20
   6   6   3    0.00    2.70
  -8  -7   3   -1.00    2.40
   8  -7  -3    4.80    2.50
  -8   7   3    7.60    2.80
   8   7  -3    2.80    2.90
  -7  -7   3   25.70    3.40
   7  -7  -3   24.60    3.20
   7   7  -3   17.30    3.10
  -7   7   3   25.40    3.30
   6  -7  -3   28.80    3.00
  -6  -7   3   22.80    3.00
   6   7  -3   31.40    3.20
  -6   7   3   22.40    2.90
   5  -7  -3   29.80    2.70
  -5  -7   3   29.80    3.20
   5   7  -3   31.00    3.00
  -5   7   3   32.50    3.10
  -4  -7   3  115.59    6.30
   4   7  -3  120.99    6.10
  -4   7   3  103.39    6.10
  -3  -7   3   16.40    2.10
  -3   7   3   16.10    2.10
   3   7  -3   19.50    1.90
  -2  -7   3  266.27   12.80
  -2  -7   3  271.97   12.30
  -2  -7   3  260.17   12.30
   2   7  -3  281.57   12.70
  -2   7   3  277.37   12.70
   2   7  -3  268.87   12.50
   1  -7  -3    1.70    0.90
  -1  -7   3    0.70    0.80
  -1  -7   3    1.20    0.50
  -1  -7   3    0.70    1.10
   1   7  -3    1.50    0.80
   1   7  -3    0.90    1.10
  -1   7   3    1.00    1.10
   1   7  -3    1.40    1.10
   0  -7   3  300.07   14.20
   0  -7  -3  317.87   14.00
   0   7  -3  316.67   14.20
   0   7   3  290.47   14.10
   0   7  -3  312.37   14.10
   1  -7   3    7.50    1.40
  -1  -7  -3    7.70    1.50
  -1   7  -3    9.30    1.20
  -1   7  -3    6.90    1.20
   1   7   3    8.70    1.30
  -2  -7  -3  188.98    9.00
   2  -7   3  196.78    9.10
  -2   7  -3  188.58    8.60
   2   7   3  193.68    9.10
   2   7   3  202.28    9.30
  -2   7  -3  176.08    8.60
   3  -7   3   14.60    1.20
   3  -7   3   14.90    1.80
  -3  -7  -3   13.00    1.60
   3   7   3   17.00    1.80
   3   7   3   20.50    2.20
   4   7   3   83.59    4.80
   4   7   3   87.69    5.40
   5   7   3   15.80    2.80
  -7  -8   3    9.80    2.80
   7  -8  -3    9.10    2.60
  -7   8   3    9.40    2.70
   7   8  -3    5.30    2.70
  -6  -8   3   68.09    5.40
  -6   8   3   71.39    5.40
   6   8  -3   77.49    5.40
  -5  -8   3   41.60    3.80
  -5   8   3   53.69    4.30
   5   8  -3   45.60    3.60
  -4  -8   3   80.79    5.20
   4   8  -3   89.69    5.00
  -4   8   3   86.99    5.30
  -3  -8   3  138.59    7.10
  -3   8   3  123.69    6.90
   3   8  -3  132.79    6.70
   3   8  -3  135.99    7.00
  -2  -8   3   44.90    2.50
  -2  -8   3   44.60    3.30
  -2  -8   3   45.60    2.50
   2   8  -3   46.00    2.90
  -2   8   3   42.30    3.10
   2   8  -3   44.70    3.10
  -1  -8   3  198.28    9.10
  -1  -8   3  191.38    9.40
  -1  -8   3  191.98    8.80
   1   8  -3  185.28    9.00
  -1   8   3  192.68    9.30
   1   8  -3  210.08    9.30
   0  -8  -3    6.50    1.20
   0  -8   3    4.10    1.40
   0   8   3    7.30    1.30
   0   8  -3    6.10    1.20
   0   8  -3    4.00    1.20
   1  -8   3  134.29    7.00
  -1  -8  -3  153.68    7.20
   1   8   3  142.39    7.00
  -1   8  -3  134.89    6.90
  -1   8  -3  144.79    6.90
  -2  -8  -3    4.70    1.30
   2  -8   3    7.20    1.60
  -2   8  -3    6.20    1.10
  -2   8  -3    7.20    1.10
   2   8   3    3.90    1.40
   2   8   3    7.60    1.60
   3  -8   3   59.69    3.90
  -3  -8  -3   64.39    3.60
   3   8   3   59.79    4.20
   3   8   3   60.69    3.80
   4   8   3   16.30    2.20
   4   8   3   20.20    2.70
   5   8   3   17.90    3.20
  -7  -9   3   29.50    3.70
   7   9  -3   38.70    4.10
  -7   9   3   26.50    3.60
  -6  -9   3   17.00    3.00
  -6   9   3   17.00    3.00
   6   9  -3   16.30    2.80
  -5  -9   3   55.59    4.70
   5   9  -3   47.30    4.00
  -5   9   3   57.69    4.60
  -4  -9   3   50.39    4.40
   4   9  -3   59.69    3.80
   4   9  -3   50.29    4.20
  -4   9   3   55.19    4.00
  -3  -9   3   48.10    3.90
  -3  -9   3   45.40    2.40
   3   9  -3   42.00    3.50
  -3   9   3   45.40    3.50
   3   9  -3   49.10    3.20
  -2  -9   3  116.39    5.50
  -2  -9   3  122.39    6.20
  -2  -9   3  109.49    5.50
   2   9  -3  114.49    5.80
  -2   9   3  107.29    6.00
   2   9  -3  111.99    6.20
  -1  -9   3   17.60    1.70
  -1  -9   3   22.90    2.30
   1   9  -3   23.00    2.20
  -1   9   3   22.90    2.20
   1   9  -3   19.10    1.60
   0  -9   3  123.39    6.90
   0   9  -3  144.19    6.80
   0   9   3  137.29    6.90
  -1  -9  -3    3.90    1.60
   1  -9   3    3.10    1.40
   1   9   3    3.90    1.40
  -1   9  -3    0.80    1.10
  -1   9  -3    1.70    1.20
   2  -9   3   93.39    5.30
  -2  -9  -3   93.99    5.00
   2   9   3   96.19    5.20
   2   9   3   88.19    5.20
  -2   9  -3   90.49    4.90
   3  -9   3    4.60    1.70
  -3  -9  -3    3.50    1.30
   3   9   3    5.00    1.60
   3   9   3    2.00    1.90
   4   9   3   45.40    4.00
   4   9   3   41.60    3.40
   5   9   3    8.00    2.70
  -7 -10   3   12.30    3.20
  -7  10   3   11.10    3.00
   7  10  -3    6.20    2.80
  -6 -10   3   15.90    3.10
   6  10  -3   19.50    2.90
  -6  10   3   21.70    3.20
  -5 -10   3   29.60    3.50
  -5  10   3   39.10    3.60
   5  10  -3   42.00    4.20
   5  10  -3   33.10    3.40
  -4 -10   3   31.20    3.30
   4  10  -3   28.20    3.30
   4  10  -3   30.80    2.80
  -4  10   3   32.20    3.10
  -3 -10   3   79.89    4.00
  -3 -10   3   89.19    5.30
   3  10  -3   85.29    5.10
   3  10  -3   80.19    4.70
  -3  10   3   82.79    5.10
  -2 -10   3   23.10    1.90
  -2 -10   3   23.70    2.60
   2  10  -3   26.10    2.10
   2  10  -3   22.90    2.50
  -2  10   3   24.60    2.50
  -1 -10   3  128.59    6.90
   1  10  -3  131.49    6.20
   1  10  -3  126.39    6.70
  -1  10   3  128.89    6.80
   0 -10   3   12.00    2.10
   0  10  -3    9.20    1.70
   0  10   3    7.20    1.70
   1 -10   3  150.48    7.30
  -1 -10  -3  133.79    7.10
  -1  10  -3  126.79    6.90
   1  10   3  134.59    7.10
  -2 -10  -3    0.80    1.20
   2 -10   3    1.10    1.70
   2  10   3    2.40    1.60
  -2  10  -3    1.00    1.30
   2  10   3    2.80    1.50
   3 -10   3   81.19    5.20
  -3 -10  -3   86.79    4.60
   3  10   3   84.09    5.30
   3  10   3   88.09    5.20
   4  10   3    1.70    1.90
   4  10   3    4.80    2.40
  -6 -11   3   -3.60    2.50
   6  11  -3   -2.10    2.70
  -6  11   3   -1.40    2.40
   6  11  -3    1.30    2.20
  -5 -11   3   43.00    4.30
  -5  11   3   60.59    4.70
   5  11  -3   49.40    4.60
   5  11  -3   61.29    4.60
  -4 -11   3   16.20    2.70
  -4  11   3   12.10    2.40
   4  11  -3   11.30    2.70
   4  11  -3   18.20    2.30
  -3 -11   3   65.69    4.70
   3  11  -3   73.29    5.00
  -3  11   3   64.59    4.60
   3  11  -3   66.29    4.20
  -2 -11   3   44.50    3.80
  -2 -11   3   41.40    2.60
   2  11  -3   40.80    3.00
   2  11  -3   43.00    3.60
  -2  11   3   36.20    3.30
  -1 -11   3   34.60    3.30
  -1  11   3   45.30    3.40
   1  11  -3   37.70    3.20
   1  11  -3   37.50    2.40
   0 -11   3   50.89    4.10
   0  11  -3   57.09    3.80
   0  11   3   51.89    3.80
   1 -11   3   10.10    2.00
  -1 -11  -3   13.10    2.20
   1  11   3    9.70    1.90
  -1  11  -3    8.30    1.80
   1  11   3    7.50    1.80
   2 -11   3   40.10    3.40
  -2 -11  -3   37.50    2.90
   2  11   3   37.40    3.20
  -2  11  -3   35.20    2.90
   2  11   3   37.70    3.30
   3  11   3    1.40    2.00
   3  11   3   -0.80    1.90
   4  11   3   14.50    2.80
   4  11   3   11.50    2.50
  -6 -12   3   13.60    3.50
   6  12  -3   13.10    3.70
   6  12  -3   13.90    3.10
  -6  12   3   15.70    3.30
  -5 -12   3   -2.10    2.40
  -5  12   3    2.10    2.50
   5  12  -3   -0.20    2.80
   5  12  -3    0.70    2.10
  -4 -12   3    9.80    2.60
  -4  12   3    7.30    2.60
   4  12  -3    8.70    2.90
   4  12  -3    6.10    1.90
  -3 -12   3   10.80    2.80
  -3  12   3    9.70    2.40
   3  12  -3   10.70    1.80
   3  12  -3    8.20    2.50
  -2 -12   3   -1.70    2.10
   2  12  -3    2.30    1.20
  -2  12   3    1.00    1.90
   2  12  -3   -0.40    1.80
  -1 -12   3   29.20    3.10
  -1  12   3   24.60    2.80
   1  12  -3   24.70    2.70
   0 -12   3    5.70    2.10
   0  12  -3    6.90    1.90
   0  12   3    6.90    2.00
   1 -12   3   25.10    3.10
   1  12   3   18.00    2.40
   1  12   3   26.60    2.80
  -1  12  -3   23.30    2.50
   2 -12   3   23.30    3.00
  -2 -12  -3   26.50    2.50
   2  12   3   22.30    2.80
  -2  12  -3   22.00    2.50
   2  12   3   21.40    2.80
   3  12   3   13.50    2.50
   3  12   3    9.50    2.40
   4  12   3   18.10    3.20
   4  12   3   19.30    3.00
  -5 -13   3   12.90    3.20
   5  13  -3   13.50    3.50
   5  13  -3   15.60    2.80
  -5  13   3   18.10    3.30
  -4 -13   3   30.00    3.90
   4  13  -3   42.30    4.40
  -4  13   3   43.90    4.10
   4  13  -3   41.30    3.50
  -3 -13   3   14.90    2.90
   3  13  -3   15.20    2.10
   3  13  -3    8.00    2.80
  -3  13   3   16.90    2.90
  -2 -13   3   77.69    5.70
   2  13  -3   77.59    5.20
  -2  13   3   74.69    5.20
  -1 -13   3    4.80    2.40
   1  13  -3    4.60    2.10
  -1  13   3    5.10    2.20
   0 -13   3   84.79    5.90
   0  13  -3   94.99    5.50
   0  13   3   85.49    5.50
   1 -13   3   -0.10    2.30
   1  13   3    2.70    1.70
   1  13   3   -0.70    2.10
  -1  13  -3    0.10    1.80
   2 -13   3   58.79    5.00
   2  13   3   59.49    4.70
  -2  13  -3   56.59    4.30
   2  13   3   57.79    4.40
   3  13   3   -0.20    2.30
   3  13   3    3.30    2.50
  -4 -14   3   47.50    4.80
   4  14  -3   50.89    5.00
   4  14  -3   55.59    4.20
  -4  14   3   52.39    4.80
  -3 -14   3   40.50    4.40
   3  14  -3   52.19    4.50
  -3  14   3   63.09    4.90
  -2 -14   3   41.30    4.10
   2  14  -3   37.10    3.70
  -2  14   3   35.80    3.70
   1  14  -3   71.89    5.30
  -1  14   3   76.09    5.20
   0 -14   3   15.30    2.90
   0  14   3   14.20    2.60
   0  14   3   16.70    2.20
   0  14  -3   12.10    2.60
   1 -14   3   70.59    5.80
   1  14   3   82.99    5.00
  -1  14  -3   80.09    5.20
   1  14   3   73.89    5.30
   2 -14   3   -2.70    2.30
   2  14   3   -0.20    2.30
  -2  14  -3   -0.50    2.10
   2  14   3    2.40    2.10
  -3 -15   3   32.20    3.90
   3  15  -3   22.10    3.50
  -3  15   3   21.70    3.50
  -2 -15   3   44.60    4.40
   2  15  -3   39.80    4.20
  -2  15   3   32.80    3.80
  -1 -15   3    4.70    3.00
   1  15  -3    3.10    2.20
  -1  15   3    2.20    2.40
   0 -15   3   52.29    4.80
   0  15   3   62.59    4.90
   0  15   3   54.99    4.30
   0  15  -3   48.10    4.20
   1 -15   3    0.30    2.70
   1  15   3    0.00    1.90
  -1  15  -3    0.50    2.30
   1  15   3   -0.30    2.50
  -2 -16   3   39.80    4.40
   2  16  -3   31.40    3.90
  -2  16   3   31.10    3.90
  -1 -16   3  111.19    7.20
   1  16  -3  104.79    6.70
  -1  16   3   97.39    6.80
   8   0  -4  108.19    7.20
  -8   0   4  115.69    7.10
   7   0  -4   14.90    2.70
  -7   0   4   14.70    2.90
  -6   0   4  152.98    8.40
   6   0  -4  148.49    8.30
   5   0  -4   38.30    3.30
  -5   0   4   45.80    3.80
  -4   0   4   90.59    5.40
   4   0  -4  100.39    5.40
   3   0  -4   42.60    2.70
   3   0  -4   31.80    2.60
  -3   0   4   32.90    2.70
  -2   0   4    4.40    1.00
   2   0  -4    3.10    1.00
  -2   0   4    3.50    1.20
   1   0  -4    9.80    0.90
  -1   0   4   12.40    1.30
  -1   0   4    9.40    1.10
   1   0  -4    8.50    1.40
   0   0  -4   53.29    3.10
   0   0   4   50.99    2.60
   0   0   4   48.20    3.00
   1   0   4    8.40    0.60
  -1   0  -4    7.20    1.40
  -2   0  -4  120.69    6.30
   2   0   4  123.59    6.10
   3   0   4    5.10    1.50
   4   0   4   99.59    5.70
   5   0   4    4.50    2.20
   8  -1  -4   37.10    4.20
  -8  -1   4   35.10    3.90
   8   1  -4   39.20    4.20
  -8   1   4   33.90    3.80
   7  -1  -4   66.49    5.20
  -7  -1   4   78.59    5.50
  -7   1   4   71.59    5.50
   7   1  -4   71.99    5.30
   6  -1  -4  188.78    9.50
  -6  -1   4  177.28    9.60
  -6   1   4  162.28    9.40
   6   1  -4  201.68    9.60
   5  -1  -4   58.19    4.30
  -5  -1   4   66.29    4.60
  -5   1   4   60.09    4.30
   5   1  -4   69.59    4.30
   4  -1  -4  532.85   24.60
  -4  -1   4  563.84   24.70
   4   1  -4  532.45   24.60
  -4   1   4  520.95   24.60
   3  -1  -4   18.80    1.90
  -3  -1   4   21.70    2.20
   3  -1  -4   24.70    2.10
   3   1  -4   22.90    2.10
   3   1  -4   18.60    1.90
  -3   1   4   20.20    2.10
   3   1  -4   21.20    2.10
  -2  -1   4  877.91   39.30
   2  -1  -4  793.52   39.20
  -2  -1   4  881.71   39.40
   2   1  -4  907.81   39.40
   2   1  -4  937.71   39.40
  -2   1   4  837.02   39.30
  -2   1   4  907.91   39.30
   2   1  -4  905.01   39.30
  -1  -1   4   27.80    1.90
  -1  -1   4   21.80    1.80
   1  -1  -4   19.50    1.90
   1  -1  -4   20.30    1.30
  -1  -1   4   17.00    1.50
   1   1  -4   22.70    1.90
   1   1  -4   18.60    1.40
  -1   1   4   22.50    1.70
   0  -1   4  728.83   32.70
   0  -1   4  734.43   32.90
   0  -1  -4  737.83   33.00
   0   1   4  716.53   32.60
   0   1   4  733.03   33.00
   0   1  -4  760.32   33.00
  -1  -1  -4   70.99    3.80
   1  -1   4   64.19    3.00
   1  -1   4   64.79    3.10
   1   1   4   65.39    3.00
  -1   1  -4   65.49    3.80
  -2  -1  -4  320.67   15.00
   2  -1   4  325.57   14.80
   3  -1   4   81.19    3.90
   3  -1   4   83.09    3.80
   3  -1   4   92.99    4.70
   3   1   4   88.99    4.80
   4  -1   4   92.69    5.20
   4   1   4   84.09    5.20
   5  -1   4   69.19    4.80
   5   1   4   62.39    4.70
   8  -2  -4   75.89    5.90
  -8  -2   4   80.09    5.80
   8   2  -4   76.49    5.90
  -8   2   4   77.39    5.90
   7  -2  -4  118.29    7.30
  -7  -2   4  121.19    7.20
   7   2  -4  132.29    7.60
  -7   2   4  120.29    7.40
  -6  -2   4  101.19    6.30
   6  -2  -4  116.89    6.40
  -6   2   4  107.29    6.40
   6   2  -4  102.19    6.30
  -5  -2   4  439.56   20.00
   5  -2  -4  425.96   19.90
  -5   2   4  414.46   19.90
   5   2  -4  423.46   19.80
   4  -2  -4   90.39    5.10
  -4  -2   4   92.09    5.30
   4   2  -4   86.19    5.10
  -4   2   4   90.79    5.20
   3  -2  -4  896.11   42.40
   3  -2  -4 1001.30   42.50
  -3  -2   4  986.60   42.70
  -3   2   4  987.20   42.60
   3   2  -4  918.71   42.30
   3   2  -4  918.31   42.50
   3   2  -4  939.01   42.50
  -2  -2   4   31.60    2.10
  -2  -2   4   31.60    2.40
   2  -2  -4   27.90    2.10
  -2   2   4   25.00    2.10
   2   2  -4   31.40    2.30
   2   2  -4   31.00    2.20
   2   2  -4   24.60    2.10
  -2   2   4   26.00    2.20
  -1  -2   4 1192.38   51.69
  -1  -2   4 1160.18   51.49
   1  -2  -4 1161.98   51.39
   1  -2  -4 1194.08   51.89
  -1  -2   4 1126.89   51.59
   1   2  -4 1192.68   51.69
   1   2  -4 1113.59   51.39
  -1   2   4 1098.09   51.49
   1   2  -4 1217.88   51.49
   0  -2   4   48.70    2.70
   0  -2   4   48.00    2.80
   0  -2  -4   41.60    3.00
   0   2   4   49.20    2.50
   0   2  -4   43.90    2.90
   1  -2   4  741.33   33.70
   1  -2   4  773.02   33.60
  -1  -2  -4  774.12   34.20
  -1   2  -4  746.03   34.20
   1   2   4  769.52   33.60
   2  -2   4  126.79    5.70
   2  -2   4  132.69    6.20
  -2  -2  -4  128.39    6.50
   2  -2   4  122.29    5.80
   3  -2   4  300.17   13.10
   3  -2   4  244.98   12.70
   3  -2   4  293.17   12.60
   3   2   4  321.77   13.40
   3   2   4  261.27   12.60
   4  -2   4  121.29    6.50
   4   2   4  129.59    6.80
   5  -2   4   76.19    5.10
   5   2   4   85.39    5.70
   8  -3  -4   42.40    4.20
  -8  -3   4   39.40    4.00
  -8   3   4   40.70    4.20
   8   3  -4   42.90    4.30
   7  -3  -4  156.98    8.50
  -7  -3   4  143.19    8.30
   7   3  -4  142.69    8.40
  -7   3   4  158.88    8.60
  -6  -3   4  142.39    8.10
   6  -3  -4  147.89    7.90
  -6   3   4  138.59    7.90
   6   3  -4  149.09    7.90
  -5  -3   4  178.18    9.20
   5  -3  -4  189.68    9.20
   5   3  -4  176.98    9.10
  -5   3   4  170.68    9.10
  -4  -3   4  343.87   17.30
   4  -3  -4  391.26   17.30
   4   3  -4  370.86   16.90
  -4   3   4  360.76   17.30
   4   3  -4  388.66   17.30
  -3  -3   4   92.39    5.40
   3  -3  -4   99.29    5.20
   3   3  -4  104.39    5.10
  -3   3   4   91.99    5.20
   3   3  -4   97.99    5.30
   3   3  -4  104.09    5.30
  -2  -3   4  570.84   26.90
  -2  -3   4  576.04   27.10
   2  -3  -4  663.33   26.90
  -2  -3   4  593.44   26.90
   2   3  -4  590.34   26.90
   2   3  -4  584.64   27.00
  -2   3   4  615.94   27.00
   2   3  -4  599.14   27.00
  -1  -3   4   10.70    1.40
   1  -3  -4   11.30    1.00
   1  -3  -4   15.30    2.00
  -1  -3   4   12.40    1.20
  -1  -3   4   13.30    1.30
   1   3  -4   13.50    1.50
   1   3  -4   13.20    1.10
  -1   3   4   11.70    1.20
   1   3  -4   15.10    1.30
   0  -3   4  520.05   23.40
   0  -3   4  538.25   23.30
   0  -3   4  496.75   23.70
   0  -3  -4  517.15   23.60
   0   3   4  532.65   23.20
   0   3  -4  513.75   23.50
   1  -3   4   66.39    3.50
  -1  -3  -4   69.29    4.00
   1  -3   4   71.99    3.40
   1   3   4   71.89    3.40
   2  -3   4  251.67   11.80
   2  -3   4  260.27   11.60
  -2  -3  -4  261.07   12.10
   2  -3   4  255.87   11.50
   2   3   4  255.07   11.50
  -3  -3  -4  131.89    6.70
   3  -3   4  122.29    6.00
   3  -3   4  126.09    6.40
   3   3   4  137.69    6.80
   4  -3   4   77.49    4.50
   4   3   4   79.39    5.00
   5  -3   4   94.69    5.80
   5   3   4  105.69    6.50
  -8  -4   4   64.09    5.30
   8  -4  -4   54.69    4.80
  -8   4   4   61.69    5.20
   8   4  -4   53.29    4.90
   7  -4  -4  117.19    7.20
  -7  -4   4  135.39    7.50
   7   4  -4  118.49    7.50
  -7   4   4  118.09    7.30
  -6  -4   4   76.09    5.50
   6  -4  -4   80.69    5.20
   6   4  -4   77.39    5.20
   6   4  -4   76.69    4.20
  -6   4   4   78.29    5.50
   5  -4  -4  436.86   20.10
  -5  -4   4  404.16   20.10
  -5   4   4  456.05   20.20
   5   4  -4  415.66   20.00
   5   4  -4  439.56   19.50
  -4  -4   4   50.89    3.60
   4  -4  -4   49.20    3.50
  -4   4   4   47.90    3.50
   4   4  -4   45.60    2.90
   4   4  -4   49.90    3.50
  -3  -4   4  986.80   42.70
   3   4  -4  949.71   42.50
  -3   4   4  892.71   42.50
   3   4  -4  965.10   42.20
  -2  -4   4   13.90    1.40
   2  -4  -4   12.20    1.40
  -2  -4   4   14.80    1.80
  -2  -4   4   14.10    1.50
   2   4  -4   17.90    1.70
  -2   4   4   18.30    1.70
   2   4  -4   15.10    1.60
   2   4  -4   14.30    1.50
  -1  -4   4 1072.29   48.60
  -1  -4   4 1134.09   48.70
   1  -4  -4 1060.59   48.40
  -1  -4   4 1039.10   48.50
   1   4  -4 1070.09   48.70
  -1   4   4 1141.79   48.60
   1   4  -4 1158.28   48.60
   1   4  -4 1069.39   48.40
   0  -4  -4   48.30    3.30
   0  -4   4   49.90    2.90
   0  -4   4   43.40    2.60
   0   4   4   51.49    2.70
   0   4  -4   48.10    2.40
   0   4  -4   48.60    2.40
   0   4  -4   51.59    3.10
  -1  -4  -4  634.84   28.60
   1  -4   4  634.34   28.30
   1  -4   4  638.44   28.20
   1   4   4  627.54   28.20
  -2  -4  -4   93.99    5.10
   2  -4   4   98.99    4.70
   2  -4   4   98.69    4.70
   2  -4   4   94.59    4.60
   2   4   4   94.19    4.60
   3  -4   4  217.98   10.20
  -3  -4  -4  215.28   10.50
   3  -4   4  218.48   10.00
   3   4   4  225.78   10.70
   3   4   4  214.48   10.00
   4  -4   4   85.69    4.90
   4   4   4   94.09    5.50
   5   4   4   43.70    4.00
  -8  -5   4   26.40    3.60
   8  -5  -4   31.90    3.70
   8   5  -4   25.00    3.70
  -8   5   4   30.90    3.80
  -7  -5   4   97.49    6.30
   7  -5  -4   92.49    6.00
  -7   5   4   87.09    6.20
   7   5  -4   82.59    6.00
   6  -5  -4  148.79    7.90
  -6  -5   4  151.58    8.10
  -6   5   4  131.59    7.80
   6   5  -4  133.79    7.80
   5  -5  -4   66.29    4.30
  -5  -5   4   61.29    4.70
   5   5  -4   63.19    4.50
  -5   5   4   56.39    4.60
   5   5  -4   61.99    3.30
  -4  -5   4  365.66   17.40
  -4   5   4  369.26   17.30
   4   5  -4  364.26   16.60
   4   5  -4  375.26   17.20
  -3  -5   4    6.10    1.70
  -3   5   4    7.80    1.60
   3   5  -4    6.70    1.40
   3   5  -4    5.00    1.10
  -2  -5   4  583.84   26.30
  -2  -5   4  569.84   25.90
   2  -5  -4  542.45   26.00
  -2  -5   4  585.84   26.00
   2   5  -4  580.74   26.10
   2   5  -4  617.94   26.20
  -2   5   4  598.84   26.10
   2   5  -4  565.94   26.10
   2   5  -4  562.34   26.00
  -1  -5   4   66.89    3.70
  -1  -5   4   62.99    3.50
   1  -5  -4   68.09    3.50
  -1  -5   4   71.19    3.90
  -1   5   4   61.09    3.60
   1   5  -4   69.39    3.50
   1   5  -4   67.69    3.80
   1   5  -4   70.09    3.70
   0  -5   4  514.55   22.70
   0  -5   4  476.55   22.40
   0  -5  -4  487.85   23.00
   0   5   4  523.55   22.60
   0   5  -4  495.35   22.50
   0   5  -4  516.55   22.40
   1  -5   4  184.38    8.60
   1  -5   4  177.38    8.50
  -1  -5  -4  172.48    8.80
   1   5   4  193.38    8.50
   2  -5   4  264.97   12.20
   2  -5   4  272.17   12.20
   2  -5   4  262.17   12.10
  -2  -5  -4  267.07   12.60
   2   5   4  261.47   12.20
   2   5   4  273.57   12.20
   3  -5   4  188.68    8.80
  -3  -5  -4  189.78    9.10
   3  -5   4  181.28    8.80
   3   5   4  192.08    9.50
   3   5   4  186.28    8.80
   4  -5   4   98.09    6.10
   4   5   4   91.09    5.80
   5   5   4  112.29    7.20
   8  -6  -4   77.89    5.80
   8   6  -4   56.79    5.40
  -8   6   4   81.59    6.00
  -7  -6   4   47.00    4.30
   7  -6  -4   49.90    4.30
  -7   6   4   43.70    4.20
   7   6  -4   44.20    4.20
   6  -6  -4  108.49    6.40
  -6  -6   4  108.99    6.80
   6   6  -4  104.59    6.40
  -6   6   4  105.19    6.50
  -5  -6   4  188.48   10.20
   5   6  -4  195.38    9.10
  -5   6   4  208.38   10.20
   5   6  -4  211.18   10.10
  -4  -6   4   84.79    5.20
  -4   6   4   85.89    5.10
   4   6  -4   90.39    5.00
   4   6  -4   83.39    4.20
  -3  -6   4  498.65   22.40
   3   6  -4  504.05   22.20
  -3   6   4  461.55   22.20
   3   6  -4  475.15   21.70
  -2  -6   4   25.90    2.40
  -2  -6   4   30.70    2.10
   2  -6  -4   32.90    2.30
  -2  -6   4   27.50    2.10
   2   6  -4   29.30    2.30
   2   6  -4   29.50    2.30
   2   6  -4   28.50    2.30
  -2   6   4   29.60    2.40
  -1  -6   4  641.34   28.70
  -1  -6   4  613.54   28.80
  -1  -6   4  631.44   28.50
   1  -6  -4  667.73   28.60
   1   6  -4  631.14   28.70
   1   6  -4  667.23   28.60
  -1   6   4  611.04   28.60
   0  -6  -4   22.60    2.60
   0  -6   4   25.20    2.20
   0  -6   4   25.50    1.70
   0   6  -4   27.80    2.00
   0   6   4   27.70    2.10
   0   6  -4   26.40    1.80
   1  -6   4  403.96   19.40
   1  -6   4  418.96   19.10
  -1  -6  -4  441.66   19.70
   1  -6   4  430.76   19.10
   1   6   4  452.95   19.40
  -2  -6  -4   78.79    4.50
   2  -6   4   77.09    4.00
   2  -6   4   89.39    4.40
   2   6   4   83.69    4.30
   3  -6   4  178.88    8.50
   3  -6   4  179.88    8.70
  -3  -6  -4  182.18    8.90
   3   6   4  184.28    9.20
   3   6   4  182.18    8.60
   4   6   4   98.19    6.00
   5   6   4   44.60    4.20
   8  -7  -4   28.90    4.00
  -8  -7   4   25.60    4.00
   8   7  -4   31.00    4.20
  -8   7   4   35.70    4.20
  -7  -7   4   63.89    5.40
   7  -7  -4   62.49    4.90
  -7   7   4   66.79    5.50
   7   7  -4   72.19    5.40
  -6  -7   4  145.89    8.20
   6  -7  -4  138.19    7.70
   6   7  -4  136.09    7.80
  -6   7   4  140.39    8.10
  -5  -7   4   89.99    5.90
   5   7  -4   96.79    5.60
  -5   7   4   95.19    6.00
  -4  -7   4  351.26   16.90
   4   7  -4  352.46   16.70
  -4   7   4  367.16   16.90
  -3  -7   4   69.39    4.60
   3   7  -4   68.59    4.30
  -3   7   4   61.09    4.20
   3   7  -4   78.49    4.30
  -2  -7   4  554.34   25.40
  -2  -7   4  574.54   25.50
  -2  -7   4  586.94   25.90
   2   7  -4  564.24   25.70
   2   7  -4  558.34   25.60
  -2   7   4  562.64   25.70
   1  -7  -4   16.10    1.60
  -1  -7   4   15.70    1.30
  -1  -7   4   17.40    2.00
   1   7  -4   18.50    1.80
   1   7  -4   16.70    1.70
  -1   7   4   18.50    1.90
   0  -7  -4  504.75   22.80
   0  -7   4  494.15   22.50
   0  -7   4  485.45   21.90
   0   7   4  486.15   22.30
   0   7  -4  492.85   22.30
   0   7  -4  498.75   22.20
   1  -7   4   23.30    2.10
  -1  -7  -4   22.20    2.30
   1   7   4   24.30    2.10
  -1   7  -4   27.70    1.60
  -1   7  -4   23.80    1.70
  -2  -7  -4  238.68   11.70
   2  -7   4  231.28   11.10
   2  -7   4  254.07   11.60
   2   7   4  256.77   11.90
   2   7   4  255.37   11.50
  -3  -7  -4   55.19    3.60
   3  -7   4   58.49    3.60
   3   7   4   52.39    3.50
   3   7   4   58.29    4.20
   4   7   4   66.39    4.90
   5   7   4   45.80    4.40
  -7  -8   4   70.79    6.10
   7   8  -4   78.09    5.80
  -7   8   4   79.49    5.70
  -6  -8   4   65.19    5.20
  -6   8   4   64.69    5.10
   6   8  -4   70.79    5.00
  -5  -8   4  201.78   10.60
   5   8  -4  201.88   10.40
  -5   8   4  211.38   10.60
  -4  -8   4   32.10    3.20
   4   8  -4   26.30    2.70
  -4   8   4   30.30    2.90
  -3  -8   4  325.87   16.10
  -3  -8   4  339.07   15.50
   3   8  -4  358.06   15.90
   3   8  -4  379.96   16.10
  -3   8   4  303.87   15.90
  -2  -8   4    6.00    1.10
  -2  -8   4    4.10    1.70
  -2  -8   4    7.70    1.10
  -2   8   4    6.50    1.60
   2   8  -4    7.10    1.70
   2   8  -4    5.50    1.30
  -1  -8   4  367.46   17.30
  -1  -8   4  381.46   17.90
   1  -8  -4  386.56   18.00
   1   8  -4  385.66   17.70
  -1   8   4  415.46   17.80
   0  -8   4   54.39    3.80
   0   8  -4   57.59    3.50
   0   8   4   62.99    3.60
   0   8  -4   58.49    3.40
  -1  -8  -4  242.58   11.50
   1  -8   4  236.88   11.30
  -1   8  -4  231.08   11.00
  -1   8  -4  242.58   10.90
   1   8   4  236.88   11.20
  -2  -8  -4  107.29    5.80
   2  -8   4  101.89    5.80
   2   8   4  113.19    5.70
   2   8   4  112.19    6.10
  -3  -8  -4   90.49    5.10
   3  -8   4   94.29    5.30
   3   8   4   98.59    5.80
   3   8   4   90.69    5.20
   4   8   4   99.99    6.30
  -7  -9   4   29.20    3.80
   7   9  -4   31.60    3.80
  -7   9   4   30.90    3.80
  -6  -9   4  116.29    7.60
   6   9  -4  128.99    7.30
  -6   9   4  112.79    7.20
  -5  -9   4   27.90    3.40
   5   9  -4   19.10    2.60
  -5   9   4   22.80    3.10
  -4  -9   4  267.67   13.90
   4   9  -4  300.37   14.00
  -4   9   4  288.77   13.90
   4   9  -4  282.67   13.60
  -3  -9   4    5.90    1.10
  -3  -9   4    5.90    2.00
   3   9  -4    6.90    1.50
   3   9  -4    5.30    1.80
  -3   9   4    5.10    1.90
  -2  -9   4  384.46   18.00
  -2  -9   4  405.16   18.20
  -2  -9   4  405.76   18.70
  -2   9   4  435.06   18.70
   2   9  -4  368.36   18.50
   2   9  -4  403.96   18.30
  -1  -9   4   17.10    2.30
  -1  -9   4   17.80    1.30
   1   9  -4   19.90    2.10
  -1   9   4   18.80    2.20
   0  -9   4  334.77   15.50
   0   9   4  335.17   15.40
   0   9  -4  326.87   15.10
   0   9  -4  318.27   15.30
  -1  -9  -4   50.59    3.80
   1  -9   4   44.80    3.50
  -1   9  -4   52.09    3.00
   1   9   4   44.40    3.20
   2  -9   4  166.98    8.70
  -2  -9  -4  176.28    8.60
   2   9   4  170.78    8.90
   2   9   4  181.78    8.70
  -3  -9  -4   56.89    3.80
   3  -9   4   59.39    4.10
   3   9   4   60.79    4.50
   3   9   4   54.89    4.00
   4   9   4   56.29    4.60
  -7 -10   4    1.60    2.70
   7  10  -4    8.00    3.10
  -7  10   4   13.60    3.20
  -6 -10   4   47.00    4.70
  -6  10   4   45.00    4.40
   6  10  -4   39.20    3.90
  -5 -10   4   32.60    3.70
   5  10  -4   34.30    3.80
   5  10  -4   29.90    3.20
  -5  10   4   37.90    3.70
  -4 -10   4   33.00    3.50
   4  10  -4   33.80    3.50
   4  10  -4   29.30    2.90
  -4  10   4   32.50    3.30
  -3 -10   4   86.29    5.40
   3  10  -4   79.89    5.20
   3  10  -4   90.69    5.00
  -3  10   4   78.49    5.40
  -2 -10   4    4.70    2.00
   2  10  -4    6.30    1.90
  -2  10   4    5.90    1.80
   2  10  -4    7.00    1.40
  -1 -10   4   96.69    5.60
   1  10  -4   98.49    5.40
  -1  10   4   92.49    5.40
   0 -10   4    6.10    1.80
   0  10  -4    8.70    1.70
   0  10   4    6.10    1.70
   1 -10   4   52.99    4.10
  -1 -10  -4   53.79    4.10
  -1  10  -4   56.29    3.50
   1  10   4   59.89    4.00
   2 -10   4   22.10    2.70
  -2 -10  -4   29.90    2.60
   2  10   4   23.30    2.80
   2  10   4   27.20    2.70
   3 -10   4   14.60    2.40
   3  10   4   13.90    2.70
   3  10   4   19.10    2.50
   4  10   4   26.50    3.50
  -6 -11   4   21.40    3.80
   6  11  -4   20.10    3.10
   6  11  -4   24.90    4.10
  -6  11   4   21.30    3.40
  -5 -11   4   51.99    5.00
   5  11  -4   75.19    5.60
   5  11  -4   75.99    5.10
  -5  11   4   69.59    5.60
  -4 -11   4   59.99    4.90
  -4  11   4   63.29    4.70
   4  11  -4   64.69    4.30
   4  11  -4   50.09    4.60
  -3 -11   4   36.10    3.80
  -3  11   4   43.90    3.80
   3  11  -4   47.80    3.40
   3  11  -4   40.90    3.70
  -2 -11   4   95.89    6.40
   2  11  -4  116.09    6.20
   2  11  -4  104.69    5.60
  -2  11   4  105.69    6.30
  -1 -11   4    2.50    1.90
   1  11  -4    4.00    1.80
  -1  11   4    7.60    2.00
   0 -11   4   94.79    5.60
   0  11   4   91.79    5.40
   0  11  -4   92.59    5.30
   1 -11   4   12.10    2.20
  -1 -11  -4   11.20    2.30
  -1  11  -4   14.10    1.90
   1  11   4   10.30    2.20
  -2 -11  -4   46.00    3.50
   2 -11   4   43.60    3.70
   2  11   4   38.70    3.50
   2  11   4   41.40    3.70
   3 -11   4   31.10    3.30
   3  11   4   33.10    3.50
   3  11   4   26.50    3.00
  -6 -12   4   24.60    4.00
   6  12  -4   20.90    3.40
   6  12  -4   17.60    3.80
  -6  12   4   22.00    3.50
  -5 -12   4  148.19    8.50
   5  12  -4  130.59    7.50
   5  12  -4  123.39    8.10
  -5  12   4  130.69    8.20
  -4 -12   4   15.20    3.00
  -4  12   4   16.40    2.90
   4  12  -4   21.90    2.60
   4  12  -4   18.80    3.10
  -3 -12   4  273.27   13.10
  -3  12   4  243.38   12.70
   3  12  -4  257.67   12.20
   3  12  -4  245.28   12.70
  -2 -12   4    6.60    2.30
   2  12  -4    3.50    2.00
  -2  12   4    6.70    2.30
  -1 -12   4  290.47   14.50
   1  12  -4  281.87   14.20
  -1  12   4  322.07   14.50
   0 -12   4   13.60    2.50
   0  12  -4   12.20    2.10
   0  12   4   11.20    2.40
   1 -12   4  225.08   11.40
  -1 -12  -4  232.68   11.30
  -1  12  -4  211.88   10.80
   1  12   4  219.98   11.10
   1  12   4  234.08   11.20
   2 -12   4   25.30    3.20
   2  12   4   22.20    2.80
   2  12   4   24.80    3.00
   3 -12   4   97.99    6.40
   3  12   4   91.59    6.10
   3  12   4  108.69    6.50
  -5 -13   4   22.00    3.90
   5  13  -4   30.00    3.40
   5  13  -4   21.00    3.70
  -5  13   4   19.30    3.40
  -4 -13   4   86.69    6.30
   4  13  -4   86.59    6.20
   4  13  -4   89.49    5.60
  -4  13   4   86.29    6.10
  -3 -13   4    2.40    2.80
  -3  13   4    4.30    2.40
   3  13  -4    2.10    2.50
  -2 -13   4  115.39    7.40
   2  13  -4  128.29    7.20
  -2  13   4  122.79    7.30
  -1 -13   4    7.70    2.50
  -1  13   4    7.10    2.20
   1  13  -4    6.30    2.30
   0 -13   4  114.99    7.00
   0  13   4  118.09    6.90
   0  13  -4  108.99    6.40
   1 -13   4   32.20    3.50
  -1 -13  -4   23.30    3.10
  -1  13  -4   30.20    2.90
   1  13   4   28.00    3.00
   1  13   4   25.50    3.20
   2 -13   4   68.49    5.10
   2  13   4   61.49    4.90
   2  13   4   69.79    5.20
  -4 -14   4   16.00    3.40
   4  14  -4   16.10    3.30
  -4  14   4   17.40    3.50
  -3 -14   4  121.19    7.90
  -3  14   4  116.09    7.30
   3  14  -4  118.19    7.50
  -2 -14   4    2.20    2.50
   2  14  -4    8.10    2.60
  -2  14   4    3.80    2.40
  -1 -14   4  123.99    7.80
  -1  14   4  133.69    7.70
   1  14  -4  138.79    7.60
   0 -14   4    2.90    2.50
   0  14  -4    5.50    2.20
   0  14   4    6.50    2.60
   1 -14   4   86.69    6.10
   1  14   4   89.89    6.10
  -1  14  -4   85.79    5.60
   1  14   4   90.39    5.80
  -3 -15   4    8.00    3.10
   3  15  -4    5.90    2.90
  -3  15   4    8.50    2.90
  -2 -15   4  166.88    9.60
  -2  15   4  164.18    9.10
   2  15  -4  150.88    8.90
  -1 -15   4    6.30    3.20
  -1  15   4    4.70    2.50
   1  15  -4    2.80    2.50
   0 -15   4  141.79    8.60
   0  15   4  124.89    8.10
   0  15  -4  132.39    7.80
   0  15   4  141.49    7.70
  -8   0   5   -0.90    2.40
   8   0  -5   -1.90    2.50
   7   0  -5    0.30    2.30
  -7   0   5    3.50    2.60
   6   0  -5    2.70    2.10
  -6   0   5   -1.10    2.00
   5   0  -5    0.50    1.70
  -5   0   5    0.80    1.80
  -4   0   5   -0.70    1.50
   4   0  -5   -0.30    1.50
   3   0  -5    0.00    1.10
  -3   0   5    1.20    1.40
   3   0  -5    2.00    1.40
   2   0  -5    0.30    0.90
   2   0  -5    0.20    1.30
  -2   0   5    0.40    1.20
   1   0  -5    0.50    0.40
   1   0  -5   -0.60    1.20
  -1   0   5    0.50    0.90
   0   0   5    0.80    0.80
   0   0  -5   -0.90    1.20
   1   0   5   -0.40    0.50
  -1   0  -5    2.50    1.40
  -2   0  -5    1.30    1.50
   3   0   5   -1.50    1.50
   4   0   5    0.60    1.90
   5   0   5   -0.80    2.30
   8  -1  -5   -1.30    2.40
  -8  -1   5    1.20    2.70
  -8   1   5    2.00    2.70
   8   1  -5    3.70    2.50
   7  -1  -5    0.90    2.30
  -7  -1   5   -0.60    2.30
  -7   1   5    5.90    2.50
   7   1  -5    1.90    2.40
  -6  -1   5    4.20    2.30
   6  -1  -5    2.30    2.10
   6   1  -5    1.10    1.90
  -6   1   5    5.50    2.30
   5  -1  -5    2.30    1.80
  -5  -1   5   -0.70    2.00
  -5   1   5    0.80    1.70
   5   1  -5    3.00    1.90
   4  -1  -5    7.50    1.80
  -4  -1   5    4.80    1.80
  -4   1   5    9.30    1.90
   4   1  -5    7.30    1.70
   4   1  -5    7.20    1.80
  -3  -1   5   -0.10    1.30
   3  -1  -5   -1.30    1.00
   3   1  -5   -2.80    1.00
   3   1  -5    0.60    1.40
   3   1  -5   -0.20    1.30
  -3   1   5   -0.90    1.20
   2  -1  -5    6.00    1.10
   2  -1  -5    8.10    1.70
  -2  -1   5    7.30    1.50
  -2   1   5    7.70    1.40
   2   1  -5    8.10    1.60
   2   1  -5    5.80    1.20
  -1  -1   5    1.40    1.10
   1  -1  -5    0.30    1.30
   1  -1  -5    1.20    0.50
   1   1  -5    1.10    0.50
   1   1  -5    3.10    1.30
  -1   1   5    1.10    0.90
   1   1  -5    1.00    0.50
   0  -1  -5    1.70    1.30
   0  -1   5    1.90    0.90
   0   1  -5    2.20    1.30
   0   1   5    1.50    0.70
  -1  -1  -5    1.20    1.40
   1  -1   5    2.60    0.70
   1   1   5    3.60    0.60
  -1   1  -5    5.70    1.50
  -2  -1  -5    1.60    1.50
   2  -1   5   -1.10    1.20
   2  -1   5    0.90    0.40
   2  -1   5   -0.50    0.50
   2   1   5    0.70    0.40
   3  -1   5    2.00    1.40
   3   1   5    0.40    1.60
   4  -1   5    2.40    1.80
   4   1   5    2.60    2.00
   5  -1   5   -1.50    2.20
   5   1   5   -4.70    2.10
   8  -2  -5    3.40    2.60
  -8  -2   5    0.10    2.70
  -8   2   5    6.80    2.90
   8   2  -5   -0.50    2.50
   7  -2  -5    3.40    2.50
  -7  -2   5    0.80    2.50
  -7   2   5    1.40    2.50
   7   2  -5    1.60    2.20
   6  -2  -5    4.30    2.10
  -6  -2   5   -0.50    2.00
  -6   2   5    6.30    2.20
   6   2  -5   -0.10    1.90
  -5  -2   5   -1.60    1.70
   5  -2  -5   -0.80    1.70
  -5   2   5    0.90    1.70
   5   2  -5    2.00    1.90
   4  -2  -5    3.20    1.60
  -4  -2   5    1.40    1.60
  -4   2   5    1.60    1.60
   4   2  -5    0.60    1.50
   4   2  -5    2.20    1.40
  -3  -2   5    0.20    1.40
   3  -2  -5    2.40    1.10
   3   2  -5    3.30    1.30
   3   2  -5   -0.60    1.20
   3   2  -5    4.50    1.30
  -3   2   5    2.40    1.30
  -2  -2   5   -0.80    1.30
   2  -2  -5   -0.10    0.80
   2  -2  -5    0.00    1.40
   2   2  -5    0.80    1.00
  -2   2   5    0.50    1.00
   2   2  -5   -0.60    1.10
   1  -2  -5    7.20    1.60
   1  -2  -5    6.40    0.70
  -1  -2   5    5.10    1.00
  -1  -2   5    1.20    1.20
   1   2  -5    5.00    0.70
   1   2  -5    3.90    1.30
   1   2  -5    4.60    0.70
  -1   2   5    4.20    1.10
   0  -2  -5    0.90    1.30
   0  -2   5   -1.00    0.90
   0   2  -5   -0.30    1.20
   0   2   5    0.40    0.70
  -1  -2  -5    2.20    1.40
   1  -2   5    2.20    0.90
   1   2   5    1.70    0.60
  -1   2  -5    0.30    1.40
   2  -2   5   -1.30    1.10
  -2  -2  -5   -0.10    1.50
   2  -2   5    0.20    0.60
   2   2   5    0.40    0.50
   3  -2   5    0.90    1.40
   3   2   5    2.00    1.80
   4  -2   5   -0.60    1.70
   4   2   5    2.30    2.10
   5  -2   5   -1.30    2.50
   5   2   5   -1.50    2.60
  -8  -3   5   17.60    3.20
   8  -3  -5   19.20    3.40
  -8   3   5   19.50    3.60
   8   3  -5   16.30    3.20
  -7  -3   5    4.80    2.80
   7  -3  -5   11.20    2.80
   7   3  -5    6.70    2.50
  -7   3   5   10.80    2.70
  -6  -3   5   23.80    3.10
   6  -3  -5   32.00    3.20
   6   3  -5   26.90    3.10
   6   3  -5   22.10    2.30
  -6   3   5   24.90    3.20
   5  -3  -5    4.60    1.90
  -5  -3   5    5.20    2.00
  -5   3   5    0.60    1.70
   5   3  -5    3.60    1.40
   5   3  -5    3.70    1.90
  -4  -3   5   31.30    3.00
   4   3  -5   30.90    2.80
   4   3  -5   26.30    2.40
  -4   3   5   28.30    2.90
   3  -3  -5    0.00    1.40
  -3  -3   5   -1.30    1.40
   3   3  -5    0.50    1.10
   3   3  -5    0.90    1.40
   3   3  -5   -1.00    1.40
  -3   3   5    0.90    1.40
   2  -3  -5   14.20    1.50
  -2  -3   5   14.30    2.00
   2  -3  -5   12.50    2.10
  -2  -3   5   13.60    1.70
  -2   3   5   17.60    1.90
   2   3  -5   16.70    1.80
   2   3  -5   17.60    1.90
   1  -3  -5    3.70    1.60
  -1  -3   5   -1.30    1.10
  -1  -3   5    0.80    0.80
   1  -3  -5    1.80    0.60
   1   3  -5    1.20    0.80
   1   3  -5    1.30    0.70
   1   3  -5    0.40    1.20
  -1   3   5    1.30    0.90
   0  -3   5    5.60    1.20
   0  -3   5    2.50    0.90
   0  -3  -5    4.80    1.50
   0   3   5    5.80    0.90
   0   3  -5    3.40    1.40
   1  -3   5    1.90    0.90
  -1  -3  -5    2.50    1.50
   1   3   5    3.70    0.80
  -2  -3  -5    0.40    1.40
   2  -3   5    1.30    1.10
   2  -3   5    2.10    0.80
   2   3   5    1.10    0.70
   3  -3   5    2.40    1.40
  -3  -3  -5    2.80    1.80
   3   3   5    3.00    1.80
   4  -3   5    2.20    1.70
   4   3   5    0.80    2.10
   5   3   5   -0.30    2.50
  -8  -4   5    8.90    3.20
   8  -4  -5    7.70    2.90
   8   4  -5    4.40    2.90
  -8   4   5   11.40    3.20
  -7  -4   5   30.80    3.70
   7  -4  -5   31.20    3.60
  -7   4   5   26.80    3.50
   7   4  -5   30.60    3.50
   6  -4  -5   18.60    3.00
  -6  -4   5   17.40    3.10
  -6   4   5   17.90    2.90
   6   4  -5   20.90    2.10
   6   4  -5   19.80    2.80
  -5  -4   5   48.10    4.10
   5  -4  -5   51.59    4.00
  -5   4   5   50.99    4.30
   5   4  -5   52.29    3.40
   5   4  -5   52.49    4.00
  -4  -4   5   43.30    3.70
  -4   4   5   40.90    3.50
   4   4  -5   48.40    3.20
   4   4  -5   48.50    3.60
  -3  -4   5   42.50    3.50
   3   4  -5   48.60    3.50
  -3   4   5   51.69    3.40
   3   4  -5   44.20    3.10
  -2  -4   5   77.39    4.10
   2  -4  -5   66.69    3.90
  -2  -4   5   68.69    4.40
   2   4  -5   67.79    4.10
   2   4  -5   70.69    3.90
   2   4  -5   77.59    4.10
  -2   4   5   73.29    4.10
  -1  -4   5   33.90    2.30
   1  -4  -5   36.60    3.20
  -1  -4   5   35.60    2.70
   1  -4  -5   34.50    2.00
   1   4  -5   33.70    2.30
   1   4  -5   35.70    2.70
   1   4  -5   32.30    2.10
  -1   4   5   34.10    2.40
   0  -4  -5   68.49    4.20
   0  -4   5   65.89    3.70
   0  -4   5   66.69    3.50
   0   4  -5   66.19    4.10
   0   4   5   65.29    3.50
  -1  -4  -5   17.40    2.20
   1  -4   5   16.70    1.40
   1  -4   5   14.50    1.50
   1   4   5   15.00    1.40
   2  -4   5   46.40    2.70
   2  -4   5   44.90    2.90
  -2  -4  -5   48.90    3.50
   2   4   5   42.80    2.60
   3  -4   5    3.00    1.40
  -3  -4  -5    2.50    1.70
   3   4   5    5.40    1.90
   4   4   5   22.90    3.00
   8  -5  -5    6.70    3.00
  -8  -5   5   13.80    3.30
   8   5  -5    3.20    2.90
  -8   5   5    8.10    2.90
  -7  -5   5    3.60    2.80
   7  -5  -5    4.10    2.50
   7   5  -5    3.50    2.50
  -7   5   5    3.30    2.40
  -6  -5   5   27.50    3.60
   6  -5  -5   28.60    3.30
   6   5  -5   24.00    2.20
  -6   5   5   31.90    3.40
   6   5  -5   24.50    3.10
  -5  -5   5    6.80    2.30
   5   5  -5    6.20    1.30
  -5   5   5    6.30    2.00
   5   5  -5    8.20    2.20
  -4  -5   5   67.69    4.70
   4   5  -5   66.79    4.50
  -4   5   5   71.39    4.50
   4   5  -5   68.79    4.00
  -3  -5   5   19.00    2.40
   3   5  -5   17.00    1.80
   3   5  -5   16.40    2.10
  -3   5   5   18.20    2.20
   2  -5  -5   98.29    5.10
  -2  -5   5  109.09    5.60
  -2  -5   5   98.89    5.20
   2   5  -5  105.99    5.40
   2   5  -5   92.29    5.30
  -2   5   5  109.39    5.50
   2   5  -5   93.79    5.20
  -1  -5   5   32.40    2.30
   1  -5  -5   30.70    2.00
   1  -5  -5   32.40    3.10
  -1  -5   5   31.70    2.60
   1   5  -5   29.50    2.10
   1   5  -5   30.80    2.40
   1   5  -5   34.70    2.70
  -1   5   5   34.10    2.40
   0  -5   5   75.29    4.30
   0  -5   5   76.19    4.00
   0  -5  -5   81.39    4.80
   0   5   5   76.79    4.10
   1  -5   5   30.00    2.00
   1  -5   5   29.90    2.40
  -1  -5  -5   29.50    2.70
   1   5   5   29.60    2.20
   2  -5   5   37.40    2.40
   2  -5   5   35.20    2.50
  -2  -5  -5   36.30    3.00
   2   5   5   37.80    2.50
  -3  -5  -5   17.80    2.30
   3   5   5   17.80    2.50
   4   5   5   14.10    3.00
  -8  -6   5   44.00    4.50
   8  -6  -5   35.30    4.20
  -8   6   5   43.90    4.70
   8   6  -5   36.70    4.30
   7  -6  -5    0.20    2.50
  -7  -6   5    6.20    2.90
  -7   6   5    5.00    2.80
   7   6  -5    0.60    2.30
  -6  -6   5   69.89    5.30
  -6   6   5   78.49    5.60
   6   6  -5   64.99    5.10
  -5  -6   5   13.70    2.60
   5   6  -5   11.00    2.10
   5   6  -5    9.10    1.30
  -5   6   5   10.90    2.50
  -4  -6   5   69.59    5.00
   4   6  -5   70.39    3.90
  -4   6   5   65.49    4.60
   4   6  -5   72.69    4.70
  -3  -6   5   20.40    2.60
   3   6  -5   20.20    2.00
  -3   6   5   24.60    2.40
   3   6  -5   25.80    2.40
   2  -6  -5   40.20    2.80
  -2  -6   5   37.00    2.70
  -2  -6   5   41.50    3.30
   2   6  -5   40.00    3.00
  -2   6   5   46.60    3.20
   2   6  -5   39.30    3.00
   2   6  -5   41.40    2.90
  -1  -6   5   18.80    2.20
  -1  -6   5   19.30    1.70
   1  -6  -5   21.40    1.70
   1  -6  -5   17.40    2.60
  -1   6   5   13.50    1.70
   1   6  -5   19.10    1.80
   1   6  -5   17.90    1.60
   0  -6   5   10.80    1.10
   0  -6  -5    7.80    1.90
   0  -6   5    7.20    1.60
   0   6  -5    7.40    0.90
   0   6  -5    9.40    0.80
   0   6   5    7.00    1.40
  -1  -6  -5    3.60    1.60
   1  -6   5    7.30    1.40
   1  -6   5    5.30    0.80
   1   6   5    4.70    1.30
   2  -6   5    1.40    1.20
   2  -6   5   -0.60    1.00
  -2  -6  -5    0.20    1.50
   2   6   5    0.90    1.10
  -3  -6  -5    3.20    1.70
   3   6   5    0.80    2.00
   4   6   5    1.80    2.40
  -8  -7   5    1.50    3.20
   8  -7  -5    3.40    3.00
   8   7  -5    4.80    2.90
  -8   7   5    3.90    3.00
  -7  -7   5    1.10    2.80
  -7   7   5    4.20    2.50
   7   7  -5    0.90    2.30
  -6  -7   5    2.50    2.50
   6   7  -5    3.20    2.10
  -6   7   5   -2.80    2.10
  -5  -7   5   -0.50    2.10
  -5   7   5    2.30    2.00
   5   7  -5    2.60    2.00
  -4  -7   5    1.60    2.00
   4   7  -5    1.60    1.10
   4   7  -5    1.70    1.80
  -4   7   5    2.10    1.70
  -3  -7   5    3.40    1.10
  -3  -7   5    4.90    1.90
   3   7  -5    1.20    1.50
  -3   7   5    6.90    1.70
   3   7  -5    1.70    1.70
  -2  -7   5    1.20    1.10
  -2  -7   5    3.50    1.70
  -2   7   5    1.30    1.40
   2   7  -5    2.20    1.20
   2   7  -5    3.20    1.50
  -1  -7   5   10.20    1.30
  -1  -7   5   10.60    2.00
   1  -7  -5   16.80    1.60
   1   7  -5   12.10    1.50
  -1   7   5   11.20    1.80
   1   7  -5   12.40    1.70
   0  -7   5    2.30    0.80
   0  -7  -5    1.20    1.80
   0  -7   5    1.80    1.50
   0   7  -5    2.00    1.00
   0   7  -5    2.00    0.90
   0   7   5    1.60    1.20
  -1  -7  -5   16.40    2.30
   1  -7   5   18.50    1.30
   1  -7   5   18.70    2.00
   1   7   5   20.10    2.00
   2  -7   5    2.30    1.40
  -2  -7  -5    1.60    1.50
   2   7   5    1.30    1.80
   2   7   5    0.80    1.30
  -3  -7  -5   11.80    2.10
   3   7   5   10.20    2.40
   4   7   5   -1.20    2.70
  -7  -8   5   16.70    3.40
  -7   8   5   10.30    3.00
   7   8  -5   14.40    3.00
  -6  -8   5   14.20    3.40
  -6   8   5   11.60    2.90
   6   8  -5   14.20    2.80
  -5  -8   5   27.00    3.40
   5   8  -5   28.90    3.10
  -5   8   5   27.50    3.30
  -4  -8   5   28.70    3.40
  -4   8   5   33.40    3.30
   4   8  -5   44.40    3.60
   4   8  -5   36.00    3.20
  -3  -8   5   46.70    3.90
  -3  -8   5   41.10    2.90
   3   8  -5   47.30    3.50
  -3   8   5   43.20    3.50
   3   8  -5   44.50    3.50
  -2  -8   5   60.69    3.50
  -2  -8   5   65.39    4.30
   2   8  -5   57.59    3.90
  -2   8   5   56.59    3.90
   2   8  -5   67.39    3.70
  -1  -8   5   34.90    3.20
  -1  -8   5   34.20    2.50
   1  -8  -5   35.40    2.60
  -1   8   5   36.20    3.00
   1   8  -5   35.60    2.80
   1   8  -5   36.60    2.90
   0  -8   5   61.59    4.10
   0  -8  -5   62.69    4.70
   0   8  -5   54.19    3.30
   0   8   5   65.99    3.90
   1  -8   5   20.40    2.20
  -1  -8  -5   18.80    2.60
   1   8   5   20.80    2.20
  -2  -8  -5   42.80    3.30
   2  -8   5   40.00    3.20
   2   8   5   39.10    3.20
   2   8   5   35.40    3.50
  -3  -8  -5    7.80    2.00
   3   8   5    8.70    2.50
   4   8   5   20.80    3.40
  -7  -9   5   18.00    3.90
   7   9  -5   20.60    3.50
  -7   9   5   16.70    3.30
   6   9  -5   73.19    5.20
  -6   9   5   60.49    5.30
  -5  -9   5   10.40    3.00
   5   9  -5   11.90    2.30
  -5   9   5   11.00    2.60
  -4  -9   5   80.79    5.60
   4   9  -5   83.49    5.00
   4   9  -5   79.39    5.40
  -4   9   5   78.49    5.30
  -3  -9   5    3.80    2.30
  -3  -9   5    3.10    1.30
   3   9  -5    7.40    1.80
  -3   9   5    2.50    1.80
   3   9  -5    6.00    2.10
  -2  -9   5   79.19    5.40
   2   9  -5   86.69    5.20
  -2   9   5   96.39    5.20
   2   9  -5   88.79    4.80
  -1  -9   5    3.40    1.80
   1   9  -5    7.60    1.60
  -1   9   5    5.30    1.80
   0  -9   5   54.09    3.90
   0  -9  -5   49.90    4.30
   0   9   5   52.39    3.70
   0   9  -5   49.50    3.20
  -1  -9  -5   17.70    2.40
   1  -9   5   17.70    2.30
   1   9   5   14.50    2.10
  -2  -9  -5   19.40    2.50
   2  -9   5   19.30    2.40
   2   9   5   18.00    2.30
   2   9   5   18.30    2.70
  -3  -9  -5   20.30    2.50
   3   9   5   20.20    3.20
  -7 -10   5   19.50    4.10
  -7  10   5   20.60    3.80
  -6 -10   5   -0.40    3.00
  -6  10   5    1.40    2.80
   6  10  -5    1.30    2.20
  -5 -10   5   60.39    5.10
   5  10  -5   54.49    4.40
  -5  10   5   63.49    5.30
   5  10  -5   57.19    5.10
  -4 -10   5    2.80    2.40
   4  10  -5    4.10    2.50
  -4  10   5    5.70    2.20
   4  10  -5    2.90    1.90
  -3 -10   5  102.09    6.00
  -3  10   5   82.69    5.50
   3  10  -5   92.19    5.30
   3  10  -5   79.19    5.40
  -2 -10   5   16.40    2.70
  -2  10   5   18.90    2.50
   2  10  -5   26.30    2.70
   2  10  -5   21.30    2.00
  -1 -10   5   86.59    5.20
  -1  10   5   81.29    4.90
   1  10  -5   74.79    4.70
   0 -10  -5   45.80    4.30
   0 -10   5   45.30    3.70
   0  10  -5   45.70    3.20
   0  10   5   46.60    3.70
   1 -10   5   44.90    3.70
  -1 -10  -5   44.30    3.70
   1  10   5   45.00    3.70
   2 -10   5   44.00    3.70
  -2 -10  -5   49.99    3.90
   2  10   5   47.10    4.00
   2  10   5   52.89    3.90
   3  10   5   10.70    2.80
  -6 -11   5   36.50    4.80
   6  11  -5   51.79    5.20
   6  11  -5   44.00    4.20
  -6  11   5   46.70    4.60
  -5 -11   5    5.30    3.10
   5  11  -5    1.20    2.70
   5  11  -5    7.20    2.30
  -5  11   5    3.10    2.70
  -4 -11   5   77.59    5.70
   4  11  -5   74.69    5.70
  -4  11   5   65.59    5.30
   4  11  -5   77.89    4.90
  -3 -11   5   18.40    3.10
  -3  11   5   19.70    2.80
   3  11  -5   15.00    2.60
   3  11  -5   19.80    2.40
  -2 -11   5   86.49    5.70
   2  11  -5   79.29    4.90
  -2  11   5   65.09    5.20
  -1 -11   5   46.80    4.10
   1  11  -5   47.60    3.60
  -1  11   5   48.00    3.90
   0 -11  -5   37.50    4.00
   0 -11   5   42.50    3.70
   0  11   5   38.80    3.40
   0  11  -5   35.70    3.00
   1 -11   5   55.49    4.50
  -1 -11  -5   55.19    4.30
   1  11   5   50.39    4.20
   2 -11   5    8.50    2.50
  -2 -11  -5    8.80    2.10
   2  11   5    6.80    2.40
   2  11   5    8.60    2.30
  -5 -12   5   37.20    4.40
   5  12  -5   32.90    4.20
   5  12  -5   39.10    3.70
  -5  12   5   45.30    4.60
  -4 -12   5    3.70    3.00
  -4  12   5    3.90    2.50
   4  12  -5    3.80    2.00
   4  12  -5   -0.50    2.40
  -3 -12   5   37.90    4.10
   3  12  -5   36.60    3.80
  -3  12   5   44.80    4.20
  -2 -12   5    7.10    2.60
   2  12  -5    5.00    2.30
  -2  12   5    9.50    2.30
  -1 -12   5   24.20    3.30
   1  12  -5   23.30    2.70
  -1  12   5   22.90    3.10
   0 -12  -5   21.30    3.30
   0 -12   5   16.10    2.90
   0  12   5   13.80    2.50
   0  12  -5   13.20    2.20
   1 -12   5    6.40    2.50
  -1 -12  -5    5.00    2.30
   1  12   5    0.70    2.10
   2 -12   5   23.20    3.30
   2  12   5   17.40    3.10
   2  12   5   20.70    3.00
  -5 -13   5    1.40    3.00
   5  13  -5    0.40    4.00
  -5  13   5   -0.30    2.60
   5  13  -5   -0.90    2.90
  -4 -13   5   68.39    5.70
   4  13  -5   61.59    5.40
  -4  13   5   70.09    5.90
  -3 -13   5   10.90    3.30
  -3  13   5    5.30    2.50
   3  13  -5   10.70    2.90
  -2 -13   5   56.69    5.10
  -2  13   5   71.49    5.40
   2  13  -5   66.29    5.00
  -1 -13   5   21.80    3.30
  -1  13   5   24.40    3.10
   1  13  -5   21.40    2.80
   0 -13  -5   52.09    4.80
   0 -13   5   45.90    4.50
   0  13  -5   47.40    4.00
   0  13   5   51.99    4.40
  -1 -13  -5   34.10    5.00
   1 -13   5   24.00    3.30
   1  13   5   23.50    3.20
   1  13   5   28.80    3.20
  -4 -14   5   -3.30    2.80
   4  14  -5    2.20    3.10
  -4  14   5    1.40    2.70
  -3 -14   5  102.89    7.30
   3  14  -5   90.09    6.30
  -3  14   5   91.09    6.50
  -2 -14   5   15.40    3.40
  -2  14   5   14.10    3.20
   2  14  -5   15.50    2.80
  -1 -14   5   80.39    6.20
   1  14  -5   69.69    5.30
  -1  14   5   70.69    5.40
   0 -14  -5   51.49    4.80
   0 -14   5   35.30    4.10
   0  14   5   53.19    4.40
   0  14  -5   32.50    3.40
  -8   0   6   12.80    3.20
   8   0  -6   11.10    3.10
  -7   0   6  235.58   12.40
   7   0  -6  236.68   12.40
  -6   0   6   12.00    2.70
   6   0  -6    9.80    2.50
   5   0  -6  387.36   17.80
  -5   0   6  357.46   17.80
  -4   0   6   55.09    4.20
   4   0  -6   57.59    4.20
   4   0  -6   63.29    4.40
  -3   0   6  344.87   15.10
   3   0  -6  304.27   15.00
   3   0  -6  299.47   14.70
  -2   0   6  149.59    7.40
   2   0  -6  140.49    6.90
   2   0  -6  144.69    7.60
  -1   0   6  135.49    6.80
   1   0  -6  135.69    7.20
   0   0   6  208.08    9.60
   0   0  -6  198.58   10.10
   1   0   6   24.20    1.90
  -1   0  -6   30.10    2.80
  -2   0  -6  163.58    8.60
   3   0   6    5.10    1.90
   4   0   6   87.89    5.80
  -8  -1   6   97.59    7.00
   8  -1  -6   90.89    6.90
  -8   1   6  106.99    7.40
   8   1  -6  106.89    7.00
  -7  -1   6   12.90    3.00
   7  -1  -6   13.60    2.90
  -7   1   6   14.70    3.20
   7   1  -6   13.20    2.90
  -6  -1   6  203.78   10.90
   6  -1  -6  222.08   10.90
  -6   1   6  205.58   10.90
   6   1  -6  197.28   10.70
   5  -1  -6  104.99    6.40
  -5  -1   6  114.69    6.50
  -5   1   6  104.79    6.40
   5   1  -6  101.89    6.10
   5   1  -6   97.79    6.30
  -4  -1   6  289.07   14.10
   4   1  -6  294.77   13.90
   4   1  -6  307.47   14.10
  -4   1   6  270.47   14.00
  -3  -1   6  321.07   14.90
   3  -1  -6  311.67   14.50
   3  -1  -6  309.87   15.00
  -3   1   6  296.87   14.80
   3   1  -6  331.07   14.90
   3   1  -6  300.87   14.60
   2  -1  -6  233.28   11.90
  -2  -1   6  276.27   11.80
   2  -1  -6  249.68   11.20
  -2   1   6  220.18   11.50
   2   1  -6  244.38   11.80
   2   1  -6  237.78   11.30
  -1  -1   6  497.65   21.40
   1  -1  -6  463.95   21.70
  -1   1   6  444.96   21.20
   1   1  -6  463.45   21.60
   0  -1  -6   99.79    5.70
   0  -1   6  100.69    5.20
   0   1   6   96.29    5.00
   0   1  -6  104.59    5.90
   1  -1   6  365.66   16.80
  -1  -1  -6  370.66   17.40
  -1   1  -6  378.46   17.50
   1   1   6  369.36   16.70
   2  -1   6   18.40    2.10
  -2  -1  -6   17.40    2.50
   3  -1   6  207.58   10.00
   3   1   6  191.98   10.00
   4  -1   6    3.90    2.30
   4   1   6    5.20    2.50
  -8  -2   6   11.10    3.10
   8  -2  -6    4.00    2.90
  -8   2   6   12.30    3.30
   8   2  -6   14.10    3.10
   7  -2  -6  223.08   11.20
  -7  -2   6  219.88   11.30
   7   2  -6  202.78   11.00
  -7   2   6  189.28   11.10
   6  -2  -6   12.70    2.70
  -6  -2   6   11.70    2.80
   6   2  -6   11.90    2.50
  -6   2   6   12.50    2.70
   6   2  -6   11.30    2.10
   5  -2  -6  359.16   16.80
  -5  -2   6  346.97   16.90
   5   2  -6  348.07   16.70
  -5   2   6  344.67   16.80
   5   2  -6  348.37   16.50
  -4  -2   6   83.49    5.50
   4   2  -6   84.49    5.30
  -4   2   6   94.09    5.50
   4   2  -6   91.09    5.50
  -3  -2   6  316.37   15.80
   3  -2  -6  331.27   16.00
   3  -2  -6  347.37   15.50
   3   2  -6  345.17   15.80
   3   2  -6  325.07   15.50
  -3   2   6  334.97   15.70
   2  -2  -6  218.08   10.80
   2  -2  -6  236.58   11.70
  -2  -2   6  211.68   11.30
   2   2  -6  243.18   11.50
  -2   2   6  241.48   11.30
   2   2  -6  258.77   11.00
  -1  -2   6  160.98    8.10
   1  -2  -6  153.98    8.50
  -1   2   6  175.08    8.00
   1   2  -6  160.08    8.40
   0  -2   6  286.37   13.90
   0  -2  -6  306.07   14.50
   0   2  -6  296.67   14.30
   0   2   6  312.97   13.80
  -1  -2  -6   31.30    3.00
   1  -2   6   30.70    2.30
   1   2   6   31.30    2.10
  -1   2  -6   32.20    3.10
  -2  -2  -6  199.38   10.20
   2  -2   6  208.68    9.90
   3  -2   6    8.50    1.90
   3   2   6    8.00    2.30
   4  -2   6   83.59    6.20
   4   2   6  101.09    6.40
   8  -3  -6  178.58    9.90
  -8  -3   6  184.48   10.40
   8   3  -6  181.58   10.00
  -8   3   6  152.38    9.80
  -7  -3   6   11.20    3.00
   7  -3  -6    7.50    2.80
   7   3  -6   10.60    2.80
  -7   3   6   13.10    3.00
   7   3  -6   13.70    3.00
   6  -3  -6  350.46   16.80
  -6  -3   6  349.96   17.10
   6   3  -6  334.17   16.70
   6   3  -6  335.17   16.30
  -6   3   6  362.96   17.00
  -5  -3   6   55.89    4.70
   5   3  -6   64.19    4.80
  -5   3   6   55.79    4.70
   5   3  -6   57.09    4.10
  -4  -3   6  414.56   20.50
   4   3  -6  455.35   20.40
   4   3  -6  454.15   20.20
  -4   3   6  421.16   20.40
   3  -3  -6  165.98    9.10
  -3  -3   6  172.88    9.20
   3   3  -6  185.68    9.50
  -3   3   6  200.18    9.10
   3   3  -6  177.68    9.10
   2  -3  -6  320.17   14.60
   2  -3  -6  301.97   15.40
  -2  -3   6  327.07   15.10
   2   3  -6  319.67   14.70
  -2   3   6  325.17   14.90
   2   3  -6  313.47   14.60
   2   3  -6  322.77   15.10
   1  -3  -6  279.37   13.80
  -1  -3   6  286.67   13.50
   1   3  -6  286.07   13.60
  -1   3   6  287.57   13.30
   0  -3  -6  119.89    6.80
   0  -3   6  120.49    6.20
   0   3   6  124.49    6.10
   0   3  -6  124.19    6.70
  -1  -3  -6  271.17   13.40
   1  -3   6  278.17   12.80
   1   3   6  279.17   12.60
  -2  -3  -6   21.80    2.70
   2  -3   6   22.10    2.10
   3  -3   6  176.28    8.70
   3   3   6  172.48    9.10
   4   3   6    3.20    2.50
  -8  -4   6    8.20    3.40
   8  -4  -6    7.40    3.10
  -8   4   6    9.70    3.40
   8   4  -6    5.60    2.90
   7  -4  -6   62.19    5.00
  -7  -4   6   50.59    5.00
  -7   4   6   56.19    5.00
   7   4  -6   58.89    4.80
  -6  -4   6   67.69    5.60
   6  -4  -6   71.99    5.20
   6   4  -6   62.39    5.00
   6   4  -6   64.89    4.30
  -6   4   6   60.99    5.10
  -5  -4   6  120.89    7.20
  -5   4   6  122.79    7.10
   5   4  -6  117.59    6.50
   5   4  -6  122.19    7.00
  -4  -4   6  202.88   10.90
   4   4  -6  218.48   10.90
  -4   4   6  226.88   10.90
   4   4  -6  214.58   10.50
  -3  -4   6  172.18    8.50
   3   4  -6  150.18    8.00
  -3   4   6  152.18    8.10
   2  -4  -6  396.66   16.80
  -2  -4   6  368.56   17.30
   2  -4  -6  357.26   17.70
   2   4  -6  367.26   17.20
   2   4  -6  372.26   17.00
  -2   4   6  341.77   17.10
   2   4  -6  376.96   16.80
  -1  -4   6  116.49    6.10
   1  -4  -6  114.59    6.50
   1  -4  -6  108.89    5.10
  -1   4   6  108.69    5.80
   1   4  -6  108.09    5.20
   1   4  -6  115.49    6.20
   1   4  -6  115.39    5.20
   0  -4   6  389.86   16.70
   0  -4  -6  348.07   17.10
   0   4   6  343.07   16.40
   0   4  -6  359.86   17.00
  -1  -4  -6   53.79    4.20
   1  -4   6   48.90    3.20
   1   4   6   52.99    3.00
   2  -4   6  233.68   10.80
  -2  -4  -6  226.38   11.40
  -3  -4  -6   11.20    2.30
   3   4   6   11.80    2.50
   4   4   6   92.49    6.60
  -8  -5   6   32.40    4.20
   8  -5  -6   25.40    3.90
  -8   5   6   28.30    4.20
   8   5  -6   29.10    3.90
   7  -5  -6   58.29    5.00
  -7  -5   6   56.19    5.30
  -7   5   6   57.89    5.20
   7   5  -6   53.59    4.70
  -6  -5   6   56.89    5.00
  -6   5   6   50.59    4.70
   6   5  -6   52.09    3.60
   6   5  -6   52.29    4.30
  -5  -5   6   45.00    4.10
   5   5  -6   38.00    3.10
   5   5  -6   49.90    4.10
  -5   5   6   45.50    4.00
  -4  -5   6   42.00    3.90
   4   5  -6   41.10    3.20
  -4   5   6   38.10    3.40
   4   5  -6   38.40    3.40
  -3  -5   6   22.70    2.90
   3   5  -6   24.10    2.40
   3   5  -6   21.40    2.60
  -3   5   6   26.50    2.70
  -2  -5   6   11.50    2.00
   2  -5  -6    9.40    2.50
   2  -5  -6   10.40    1.40
   2   5  -6    8.40    1.70
  -2   5   6   12.70    1.90
   2   5  -6   11.60    1.60
   2   5  -6   12.40    2.10
   1  -5  -6    7.60    2.30
  -1  -5   6    3.50    1.70
   1  -5  -6    4.60    0.80
   1   5  -6    5.10    0.90
  -1   5   6    6.00    1.40
   1   5  -6    5.70    1.00
   1   5  -6    9.60    2.10
   0  -5   6    5.10    1.60
   0  -5  -6    3.80    2.00
   0  -5   6    8.00    1.40
   0   5   6    6.00    1.30
  -1  -5  -6    2.70    2.00
   1  -5   6    3.60    1.40
   1   5   6    6.00    1.30
  -2  -5  -6   22.80    2.70
  -3  -5  -6    4.20    2.20
   3   5   6    4.30    2.30
   8  -6  -6    2.80    3.20
  -8  -6   6   13.40    3.50
  -8   6   6   13.00    3.60
   8   6  -6   10.80    3.10
  -7  -6   6   82.69    6.40
   7   6  -6   82.29    6.10
  -7   6   6   88.89    6.30
  -6  -6   6    3.10    2.70
   6   6  -6    4.40    2.30
  -6   6   6    5.00    2.50
  -5  -6   6  122.89    8.00
   5   6  -6  168.88    8.10
   5   6  -6  134.09    7.10
  -5   6   6  146.79    8.20
  -4  -6   6   22.90    3.00
   4   6  -6   20.50    2.20
   4   6  -6   19.80    2.50
  -4   6   6   16.10    2.60
  -3  -6   6  137.59    7.70
  -3   6   6  143.69    7.60
   3   6  -6  135.79    7.30
   3   6  -6  139.39    7.40
   3   6  -6  154.08    7.60
  -2  -6   6   79.09    5.20
   2  -6  -6   76.29    4.30
   2  -6  -6   73.59    5.60
   2   6  -6   76.89    4.60
  -2   6   6   90.49    4.80
   2   6  -6   77.69    4.40
   2   6  -6   75.99    4.90
   1  -6  -6   62.99    4.90
  -1  -6   6   63.79    4.30
  -1  -6   6   57.19    3.60
   1  -6  -6   66.49    3.30
   1   6  -6   63.29    3.40
   1   6  -6   62.39    3.60
  -1   6   6   62.09    3.90
   0  -6   6  108.69    6.00
   0  -6  -6  104.89    6.40
   0   6   6  111.09    5.70
   1  -6   6    9.80    1.70
  -1  -6  -6   10.10    2.20
   1   6   6    9.30    1.60
  -2  -6  -6   83.49    5.40
  -3  -6  -6    3.90    2.10
   3   6   6    1.80    2.40
  -7  -7   6   31.70    4.10
  -7   7   6   27.10    3.80
   7   7  -6   26.50    3.70
  -6  -7   6  178.18    9.70
  -6   7   6  154.98    9.60
   6   7  -6  174.48    9.20
  -5  -7   6  146.09    8.40
   5   7  -6  144.09    8.10
   5   7  -6  141.09    7.20
  -5   7   6  146.09    8.20
  -4  -7   6  304.17   14.00
  -4   7   6  269.07   13.70
   4   7  -6  282.77   13.60
   4   7  -6  268.47   13.10
  -3  -7   6  376.26   17.80
   3   7  -6  343.97   17.20
   3   7  -6  370.36   17.40
   3   7  -6  376.36   17.40
  -3   7   6  390.46   17.60
  -2  -7   6  288.17   13.50
   2  -7  -6  269.37   13.20
   2   7  -6  255.77   13.50
  -2   7   6  284.07   13.30
   2   7  -6  279.17   12.90
   1  -7  -6  479.05   22.70
  -1  -7   6  478.05   22.10
   1   7  -6  482.25   21.50
  -1   7   6  472.85   21.90
   0  -7   6  154.88    7.90
   0  -7  -6  152.28    8.50
   0   7   6  152.38    7.70
  -1  -7  -6  385.86   18.20
   1  -7   6  379.56   17.80
   1   7   6  387.76   17.70
  -2  -7  -6   54.99    4.10
   2   7   6   52.39    4.30
  -3  -7  -6  190.08   10.00
   3   7   6  200.58   10.40
  -7  -8   6  129.59    9.00
   7   8  -6  143.29    8.30
  -7   8   6  139.99    8.50
  -6  -8   6    7.40    3.30
  -6   8   6    6.80    2.90
   6   8  -6    6.60    2.50
  -5  -8   6  200.08   10.80
   5   8  -6  203.08   10.30
  -5   8   6  197.68   10.60
  -4  -8   6   21.40    3.40
  -4   8   6   21.30    2.90
   4   8  -6   27.80    3.00
   4   8  -6   16.70    2.70
  -3  -8   6  154.58    8.40
  -3   8   6  159.68    8.20
   3   8  -6  150.98    7.90
   3   8  -6  141.39    7.90
  -2  -8   6   69.49    5.00
  -2   8   6   63.69    4.30
   2   8  -6   65.49    4.10
   1  -8  -6   60.29    5.10
  -1  -8   6   60.29    4.60
   1   8  -6   60.19    3.70
  -1   8   6   74.29    4.30
   0  -8   6   96.19    5.80
   0  -8  -6  102.89    6.30
   0   8   6   98.09    5.50
  -1  -8  -6    8.40    2.30
   1  -8   6   11.00    2.00
   1   8   6    9.60    1.90
  -2  -8  -6   86.59    5.70
   2   8   6   93.79    6.00
  -3  -8  -6    7.30    2.30
   3   8   6    7.40    2.70
  -7  -9   6    4.40    3.20
  -7   9   6    3.30    2.90
   7   9  -6   10.00    3.00
  -6  -9   6  111.09    7.50
   6   9  -6  112.29    6.90
  -6   9   6  108.79    7.20
  -5  -9   6   46.50    4.60
   5   9  -6   40.30    4.20
  -5   9   6   42.90    4.40
   5   9  -6   52.99    4.20
  -4  -9   6  137.29    8.10
  -4   9   6  130.39    7.50
   4   9  -6  121.09    7.60
   4   9  -6  137.79    7.40
  -3  -9   6  121.79    7.30
   3   9  -6  123.19    6.80
  -3   9   6  123.49    7.00
   3   9  -6  126.19    6.80
  -2  -9   6  102.09    6.60
  -2   9   6  109.39    6.20
   2   9  -6  101.49    5.90
   1  -9  -6  185.98   10.20
  -1  -9   6  180.98    9.60
   1   9  -6  187.18    8.90
  -1   9   6  176.08    9.30
   0  -9   6   46.20    3.70
   0  -9  -6   36.30    3.90
   0   9   6   41.20    3.50
   1  -9   6  160.28    8.60
  -1  -9  -6  172.98    9.10
   1   9   6  168.78    8.60
  -2  -9  -6    9.10    2.30
   2   9   6    8.90    2.60
  -6 -10   6   11.70    3.40
  -6  10   6   12.10    3.10
   6  10  -6   11.80    2.70
   6  10  -6    9.40    3.30
  -5 -10   6  169.58    9.80
   5  10  -6  167.28    9.80
   5  10  -6  179.88    9.30
  -5  10   6  166.68    9.50
  -4 -10   6   42.80    4.50
   4  10  -6   53.59    4.50
   4  10  -6   60.89    4.40
  -4  10   6   49.60    4.40
  -3 -10   6  172.58    9.40
   3  10  -6  165.28    8.80
  -3  10   6  172.58    9.10
   3  10  -6  169.68    8.70
  -2 -10   6  130.79    7.60
  -2  10   6  118.89    7.10
   2  10  -6  122.79    6.70
   1 -10  -6  109.59    7.40
  -1 -10   6  116.29    6.70
  -1  10   6  103.69    6.10
   1  10  -6   98.09    5.70
   0 -10   6  150.88    8.40
   0 -10  -6  161.18    8.90
   0  10   6  155.78    8.20
   1 -10   6   36.00    3.40
  -1 -10  -6   30.60    3.50
   1  10   6   31.30    3.10
  -2 -10  -6  109.19    6.80
   2  10   6  117.89    7.10
  -6 -11   6   99.79    7.90
   6  11  -6   99.49    7.40
  -6  11   6  104.09    7.30
   6  11  -6  106.89    6.70
  -5 -11   6    3.90    3.00
  -5  11   6   10.50    2.90
   5  11  -6    8.80    3.00
   5  11  -6   10.40    2.50
  -4 -11   6  129.99    8.60
   4  11  -6  132.19    7.90
   4  11  -6  147.09    7.70
  -4  11   6  135.49    8.00
  -3 -11   6   48.70    4.70
  -3  11   6   43.20    4.00
   3  11  -6   38.30    3.80
  -2 -11   6   98.09    6.30
   2  11  -6   78.49    5.30
  -2  11   6   84.89    5.60
   1 -11  -6   88.89    7.00
  -1 -11   6   82.29    6.00
  -1  11   6   87.99    5.70
   1  11  -6   84.29    5.20
   0 -11   6   30.40    3.50
   0 -11  -6   32.50    4.00
   0  11   6   28.90    3.20
  -1 -11  -6   83.09    5.80
   1 -11   6   81.79    5.70
   1  11   6   82.69    5.50
  -5 -12   6   69.39    5.90
   5  12  -6   61.49    5.50
  -5  12   6   59.09    5.30
  -4 -12   6   43.20    4.80
   4  12  -6   46.50    4.40
  -4  12   6   49.30    4.60
  -3 -12   6   71.49    5.90
   3  12  -6   78.59    5.60
  -3  12   6   74.79    5.80
  -2 -12   6   96.99    6.50
  -2  12   6   91.59    6.10
   2  12  -6   92.29    5.90
  -1 -12   6   48.00    4.50
   1 -12  -6   43.90    5.20
  -1  12   6   53.99    4.40
   1  12  -6   47.40    4.00
   0 -12   6  114.99    7.20
   0 -12  -6  117.79    7.40
   0  12   6  107.29    6.90
   1 -12   6   19.90    3.10
   1  12   6   16.00    3.00
  -4 -13   6   74.39    6.20
  -4  13   6   80.79    6.40
   4  13  -6   64.19    5.60
  -3 -13   6   11.30    3.30
  -3  13   6    7.20    2.80
   3  13  -6   10.30    2.90
  -2 -13   6   49.50    4.80
   2  13  -6   49.50    4.20
  -2  13   6   53.29    4.70
   1 -13  -6   27.10    4.50
  -1 -13   6   33.20    3.90
  -1  13   6   28.80    3.70
   1  13  -6   29.80    3.10
   8   0  -7    2.70    3.00
  -8   0   7    3.50    3.20
   7   0  -7   -3.30    2.50
  -7   0   7   -0.50    2.60
   6   0  -7   -4.00    2.10
   6   0  -7   -1.80    2.30
  -6   0   7    1.70    2.30
  -5   0   7    2.90    2.10
   5   0  -7   -0.10    2.00
  -4   0   7    1.70    1.90
   4   0  -7    0.20    2.00
   3   0  -7   -3.00    1.70
   3   0  -7   -1.00    1.30
  -3   0   7    0.40    1.80
   2   0  -7   -1.60    1.80
  -2   0   7    3.00    1.70
   2   0  -7    0.10    0.80
   1   0  -7    1.40    1.80
  -1   0   7    0.00    1.40
   0   0  -7   -0.60    1.80
   0   0   7   -1.30    1.20
  -1   0  -7    1.20    2.00
  -2   0  -7   -0.40    2.10
   2   0   7   -0.10    1.90
   3   0   7   -1.40    2.20
  -8  -1   7    3.70    3.20
   8  -1  -7    6.00    3.20
  -8   1   7    7.60    3.30
   8   1  -7    2.00    3.20
   7  -1  -7    2.00    2.80
  -7  -1   7    4.40    3.10
  -7   1   7    2.10    2.60
   7   1  -7    2.40    2.60
   7   1  -7    3.60    2.20
  -6  -1   7    5.90    2.80
   6  -1  -7    4.40    2.60
  -6   1   7    7.00    2.60
   6   1  -7    8.50    2.60
   6   1  -7    5.40    2.10
   5  -1  -7    0.70    2.00
  -5  -1   7    0.30    2.10
   5   1  -7    0.60    2.10
   5   1  -7   -4.30    2.20
  -5   1   7    3.30    2.20
   4  -1  -7    2.00    2.10
  -4  -1   7    1.90    2.20
   4   1  -7    1.50    2.10
  -4   1   7    3.30    1.90
   3  -1  -7    0.30    2.00
   3  -1  -7   -0.10    1.40
  -3  -1   7    3.00    1.90
   3   1  -7    1.50    1.90
  -3   1   7    2.30    1.80
   3   1  -7   -0.10    1.40
   2  -1  -7   -0.80    0.80
  -2  -1   7    1.00    1.60
   2  -1  -7   -0.90    1.90
  -2   1   7    0.20    1.50
   2   1  -7   -0.40    1.90
   2   1  -7   -0.90    0.80
   2   1  -7   -0.40    0.80
   1  -1  -7    3.50    2.20
  -1  -1   7    2.20    1.50
   1   1  -7    3.00    1.90
  -1   1   7    2.00    1.40
   0  -1   7   -0.10    1.20
   0  -1  -7   -0.40    1.90
   0   1   7    1.70    1.20
   0   1  -7    3.00    2.10
  -1  -1  -7    2.20    2.10
  -1   1  -7   -0.10    2.20
  -2  -1  -7    1.80    2.10
   2  -1   7    0.60    1.80
   3  -1   7   -0.80    2.00
   3   1   7   -1.00    2.30
  -8  -2   7    1.40    3.00
   8  -2  -7    0.10    3.00
  -8   2   7    2.70    2.90
   8   2  -7   -0.50    2.80
  -7  -2   7    2.20    2.70
   7  -2  -7    3.70    2.80
   7   2  -7    0.50    2.10
  -7   2   7    1.60    2.70
   7   2  -7    0.80    2.60
   6  -2  -7    5.10    2.70
  -6  -2   7    6.20    2.70
   6   2  -7    6.30    2.60
  -6   2   7    8.40    2.70
   6   2  -7    9.00    2.30
  -5  -2   7    4.50    2.40
   5   2  -7    6.50    2.10
   5   2  -7    1.10    2.20
  -5   2   7    6.30    2.20
  -4  -2   7   17.40    2.80
   4  -2  -7   14.40    2.80
   4   2  -7   15.00    2.60
  -4   2   7   13.80    2.60
   3  -2  -7    2.90    2.20
  -3  -2   7    5.20    1.90
   3  -2  -7    2.60    1.40
  -3   2   7    3.40    1.70
   3   2  -7    1.30    2.00
   3   2  -7    3.40    1.50
  -2  -2   7   26.40    2.80
   2  -2  -7   27.40    3.10
   2  -2  -7   23.10    1.80
   2   2  -7   19.30    1.70
   2   2  -7   22.00    1.80
  -2   2   7   25.80    2.60
   2   2  -7   22.80    2.70
  -1  -2   7    4.40    1.60
   1  -2  -7    2.90    2.00
   1   2  -7    2.20    1.90
  -1   2   7    2.00    1.40
   0  -2   7   21.20    2.20
   0  -2  -7   21.10    2.80
   0   2  -7   16.90    2.60
   0   2   7   19.70    2.00
  -1  -2  -7   -1.10    2.10
  -1   2  -7   -0.40    2.10
  -2  -2  -7    8.80    2.60
   2  -2   7    6.70    1.90
   3   2   7   -1.40    2.20
  -8  -3   7    7.30    3.30
   8  -3  -7    4.50    3.20
   8   3  -7    2.00    2.90
  -8   3   7    5.60    3.00
  -7  -3   7    9.20    3.10
   7  -3  -7    4.10    3.00
  -7   3   7   10.80    3.00
   7   3  -7   11.80    3.10
   7   3  -7   11.00    3.70
  -6  -3   7    4.80    2.70
  -6   3   7    2.80    2.40
   6   3  -7    1.00    2.20
   6   3  -7    4.70    2.10
  -5  -3   7   11.80    2.90
  -5   3   7   12.60    2.60
   5   3  -7   14.30    2.50
   5   3  -7   13.90    2.70
   4  -3  -7   -1.00    2.10
  -4  -3   7    2.70    2.10
   4   3  -7    0.80    1.90
  -4   3   7   -0.50    1.80
   3  -3  -7   14.90    2.90
  -3  -3   7   15.00    2.60
   3  -3  -7   14.30    1.90
   3   3  -7   18.80    2.60
  -3   3   7   18.40    2.40
   3   3  -7   15.10    2.10
   2  -3  -7    0.80    0.90
   2  -3  -7    0.00    2.00
  -2  -3   7    3.20    1.80
   2   3  -7   -0.10    1.00
   2   3  -7   -0.40    1.90
  -2   3   7    0.90    1.50
   2   3  -7    0.90    1.00
   1  -3  -7   21.90    3.10
  -1  -3   7   15.30    2.30
   1   3  -7   16.70    2.60
  -1   3   7   21.60    2.20
   0  -3  -7    4.80    2.30
   0  -3   7    0.20    1.40
   0   3  -7    2.70    2.10
   0   3   7    0.30    1.30
  -1  -3  -7   17.80    2.90
  -2  -3  -7    1.80    2.30
   2  -3   7    4.50    1.70
   3   3   7    7.60    2.80
   8  -4  -7   -5.60    3.00
  -8  -4   7    1.00    3.10
   8   4  -7    1.20    3.00
  -8   4   7    5.20    3.30
  -7  -4   7    9.40    3.40
  -7   4   7   13.30    3.10
   7   4  -7   12.40    2.90
  -6  -4   7    4.60    2.70
  -6   4   7    4.30    2.50
   6   4  -7    4.90    2.10
   6   4  -7    2.60    2.30
  -5  -4   7   13.80    3.00
   5   4  -7   15.90    2.90
   5   4  -7   11.10    2.30
  -5   4   7   10.60    2.50
  -4  -4   7    9.60    2.70
  -4   4   7    8.60    2.40
   4   4  -7    9.20    2.10
  -3  -4   7   11.10    2.60
   3  -4  -7   13.90    3.00
   3   4  -7   14.60    2.00
   3   4  -7   14.30    2.40
  -3   4   7   15.30    2.30
  -2  -4   7   13.00    2.40
   2  -4  -7   15.60    2.90
  -2   4   7   16.30    2.30
   2   4  -7   15.70    1.60
   2   4  -7   17.70    2.60
   1  -4  -7    7.50    2.40
  -1  -4   7    8.30    2.00
   1   4  -7    7.50    2.20
  -1   4   7    9.70    1.80
   0  -4   7   21.10    2.30
   0  -4  -7   15.70    2.90
   0   4  -7   13.90    2.60
   0   4   7   18.80    2.00
  -1  -4  -7    2.80    2.10
  -2  -4  -7   13.50    2.60
   3   4   7   -1.30    2.30
  -7  -5   7    9.70    3.30
  -7   5   7    4.70    2.80
   7   5  -7    7.40    2.70
  -6  -5   7    3.90    3.00
   6   5  -7    3.80    2.40
  -6   5   7    6.40    2.60
   6   5  -7    2.30    1.90
  -5  -5   7   29.50    3.60
   5   5  -7   22.80    3.10
  -5   5   7   26.20    3.30
   5   5  -7   24.30    2.70
  -4  -5   7    1.80    2.20
  -4   5   7    6.90    2.30
   4   5  -7    1.90    2.20
   4   5  -7    3.80    1.90
   3  -5  -7   47.80    4.70
  -3  -5   7   56.29    4.50
  -3   5   7   57.19    4.00
   3   5  -7   49.40    4.00
   3   5  -7   52.29    3.80
  -2  -5   7    3.00    2.20
   2  -5  -7   -1.20    2.30
  -2   5   7    2.00    1.70
   2   5  -7    2.50    1.20
   2   5  -7    1.00    2.00
  -1  -5   7   58.39    4.30
   1  -5  -7   64.39    5.00
   1   5  -7   64.59    4.60
  -1   5   7   62.09    4.00
   0  -5  -7    2.80    2.40
   0  -5   7    2.90    1.70
   0   5   7    1.00    1.40
  -1  -5  -7   36.10    3.60
  -2  -5  -7    1.40    2.30
  -7  -6   7    4.70    3.50
   7   6  -7    9.30    2.80
  -7   6   7    6.20    3.10
  -6  -6   7    4.40    2.90
   6   6  -7    4.90    2.40
  -6   6   7    9.80    2.90
  -5  -6   7    7.60    3.00
   5   6  -7    3.60    1.80
  -5   6   7    5.30    2.40
   5   6  -7    5.80    2.60
  -4  -6   7   10.60    2.90
   4   6  -7   11.30    2.60
  -4   6   7   13.00    2.50
   4   6  -7    9.50    2.20
   3  -6  -7   -0.20    2.50
  -3  -6   7   -3.10    2.10
   3   6  -7    0.40    1.80
   3   6  -7   -1.00    1.50
  -3   6   7    0.50    1.80
  -2  -6   7   13.70    2.70
   2  -6  -7    9.80    3.00
   2   6  -7   13.70    1.70
  -2   6   7   13.90    2.30
   2   6  -7   15.60    2.60
   1  -6  -7    1.50    2.50
  -1  -6   7    3.70    2.00
  -1   6   7    5.00    1.70
   0  -6  -7    6.40    2.40
   0  -6   7    6.70    1.90
   0   6   7    2.70    1.60
  -1  -6  -7   12.60    2.70
  -2  -6  -7   -0.30    2.10
   2   6   7   -2.90    2.30
  -7  -7   7    4.90    3.10
   7   7  -7    3.50    2.90
  -7   7   7   -2.00    3.00
  -6  -7   7    4.30    2.90
   6   7  -7    5.00    2.60
  -6   7   7    3.30    2.70
  -5  -7   7   -1.00    2.50
   5   7  -7    0.10    2.20
  -5   7   7    0.70    2.30
   5   7  -7    0.30    1.60
  -4  -7   7    8.10    2.60
   4   7  -7    7.30    2.40
  -4   7   7    9.00    2.70
   4   7  -7    5.00    2.20
   4   7  -7    8.10    2.00
  -3  -7   7    1.10    2.20
   3   7  -7   -0.50    1.70
  -3   7   7    1.80    1.80
   3   7  -7    1.80    2.00
   2  -7  -7    7.60    3.20
  -2  -7   7    3.00    2.30
   2   7  -7    4.00    1.50
  -2   7   7    2.60    1.70
  -1  -7   7    2.20    2.00
   1  -7  -7    2.20    2.50
  -1   7   7    3.20    1.80
   0  -7   7    0.90    1.80
   0  -7  -7    1.70    2.50
   0   7   7    0.00    1.60
  -1  -7  -7    2.10    2.20
  -2  -7  -7    1.20    2.10
   2   7   7   -3.40    2.30
  -7  -8   7    2.30    3.20
   7   8  -7    8.50    2.80
  -7   8   7    1.40    3.10
  -6  -8   7    2.30    3.00
  -6   8   7    2.20    2.70
   6   8  -7    3.00    2.40
  -5  -8   7    0.30    2.70
  -5   8   7    1.10    2.30
   5   8  -7    0.80    2.10
   5   8  -7    1.90    2.70
  -4  -8   7    4.40    2.60
  -4   8   7   -1.00    2.30
   4   8  -7    1.60    2.20
   4   8  -7    0.90    2.20
  -3  -8   7    0.30    2.50
  -3   8   7   -1.00    1.90
   3   8  -7   -2.40    1.70
  -2  -8   7    4.10    2.30
   2  -8  -7    5.90    3.00
  -2   8   7    9.00    2.30
   2   8  -7    4.10    1.70
   1  -8  -7    0.60    2.50
  -1  -8   7   -1.10    2.10
  -1   8   7    2.60    1.80
   0  -8  -7    6.80    2.70
   0  -8   7    7.10    2.20
   0   8   7    7.80    2.00
  -1  -8  -7    1.50    2.20
  -6  -9   7   21.20    4.20
   6   9  -7   19.60    3.40
   6   9  -7   20.80    3.70
  -6   9   7   14.10    3.30
  -5  -9   7   31.80    4.10
   5   9  -7   20.50    3.40
   5   9  -7   24.70    3.30
  -5   9   7   38.70    4.20
  -4  -9   7    8.80    3.20
   4   9  -7   13.20    2.60
   4   9  -7    8.80    2.50
  -4   9   7    9.00    2.60
  -3  -9   7   50.09    4.70
   3   9  -7   46.70    4.00
  -3   9   7   42.70    4.10
   2  -9  -7    3.50    3.30
  -2  -9   7    4.20    2.60
  -2   9   7    2.90    2.00
   2   9  -7    1.10    1.60
   1  -9  -7   37.90    4.60
  -1  -9   7   55.79    4.40
  -1   9   7   39.40    3.70
   0  -9  -7    3.20    2.60
   0  -9   7    3.80    2.20
   0   9   7    2.60    2.00
  -1  -9  -7   27.70    3.50
  -6 -10   7   23.40    4.20
  -6  10   7   27.90    4.00
   6  10  -7   31.00    3.80
   6  10  -7   34.40    4.40
  -5 -10   7   28.60    4.10
  -5  10   7   17.40    3.30
   5  10  -7   21.10    3.70
   5  10  -7   21.30    3.10
  -4 -10   7   67.79    5.80
   4  10  -7   70.69    5.00
   4  10  -7   66.69    5.10
  -4  10   7   70.09    5.80
  -3 -10   7   17.60    3.30
   3  10  -7   10.20    2.50
  -3  10   7   19.80    2.90
  -2 -10   7   91.69    6.40
   2 -10  -7   98.49    7.60
   2  10  -7   88.89    5.30
  -2  10   7   80.99    5.70
  -1 -10   7    5.90    2.70
   1 -10  -7    3.00    3.00
  -1  10   7    5.80    2.10
   0 -10  -7   70.19    5.90
   0 -10   7   73.59    5.30
   0  10   7   72.79    5.10
  -5 -11   7   13.50    4.00
   5  11  -7   10.60    3.40
  -5  11   7    9.60    3.10
  -4 -11   7   15.10    3.60
   4  11  -7   11.20    2.80
  -4  11   7   19.50    3.50
  -3 -11   7   23.10    3.70
  -3  11   7   28.90    3.50
   3  11  -7   23.30    3.10
   2 -11  -7    3.80    3.50
  -2 -11   7    4.60    2.80
  -2  11   7    1.60    2.20
   2  11  -7    4.00    2.00
  -1 -11   7   32.40    3.90
   1 -11  -7   34.70    4.90
  -1  11   7   33.40    3.60
   0 -11   7    0.30    2.50
   0 -11  -7   -0.90    2.80
   0  11   7    0.00    2.20
  -4 -12   7   12.60    3.60
   4  12  -7   10.10    3.10
  -4  12   7   20.30    3.50
  -3 -12   7   10.90    3.60
  -3  12   7    8.50    3.10
   3  12  -7    6.60    2.60
  -2 -12   7   35.10    4.30
   2 -12  -7   28.10    4.70
  -2  12   7   19.60    3.40
   2  12  -7   21.10    2.90
  -8   0   8   19.30    4.10
   7   0  -8   56.79    5.70
  -7   0   8   74.79    6.10
   7   0  -8   70.79    5.70
  -6   0   8   51.39    5.00
   6   0  -8   42.80    4.30
  -5   0   8   61.89    5.20
   5   0  -8   63.59    5.10
   4   0  -8   68.89    5.40
  -4   0   8   74.99    5.30
  -3   0   8   28.80    3.20
   3   0  -8   23.20    3.30
  -2   0   8   81.99    5.30
   2   0  -8   85.49    5.90
  -1   0   8    3.70    1.80
   1   0  -8    1.10    2.50
   0   0  -8   48.10    4.40
  -1   0  -8   20.10    3.20
   2   0   8   16.00    2.80
  -8  -1   8   27.80    4.40
  -8   1   8   40.20    4.90
   7  -1  -8   57.79    4.90
  -7  -1   8   58.09    5.50
   7  -1  -8   46.40    4.90
   7   1  -8   40.80    4.40
  -7   1   8   53.69    5.20
   7   1  -8   58.79    5.10
  -6  -1   8   23.20    3.70
   6  -1  -8   29.40    3.80
  -6   1   8   29.30    3.80
   6   1  -8   26.40    3.50
   5  -1  -8  128.89    7.70
  -5  -1   8  122.69    7.70
  -5   1   8  125.99    7.90
   5   1  -8  123.69    7.40
   4  -1  -8   10.10    2.80
  -4  -1   8   11.20    2.60
   4   1  -8    7.00    2.60
  -4   1   8   10.30    2.50
  -3  -1   8  201.08   10.00
   3  -1  -8  172.68   10.20
   3   1  -8  180.58   10.10
  -3   1   8  200.18   10.00
  -2  -1   8   17.40    2.50
   2  -1  -8   15.40    3.00
   2   1  -8   14.70    2.80
  -2   1   8   15.50    2.40
  -1  -1   8  158.48    8.50
   1  -1  -8  166.68    9.20
  -1   1   8  162.88    8.50
   1   1  -8  176.18    9.20
   0  -1  -8   31.80    3.70
   0   1  -8   31.60    3.70
  -1  -1  -8   98.39    6.50
  -1   1  -8   95.39    6.50
  -2  -1  -8   37.70    4.10
   2  -1   8   37.60    3.50
   2   1   8   37.70    3.60
  -7  -2   8   41.60    5.00
  -7   2   8   37.40    4.50
   7   2  -8   47.20    4.80
   7   2  -8   42.50    4.10
   6  -2  -8  161.88    9.40
  -6  -2   8  164.18    9.90
   6   2  -8  183.88    9.70
  -6   2   8  170.18    9.60
   6   2  -8  159.58    9.00
  -5  -2   8   24.30    3.50
   5  -2  -8   27.90    3.60
  -5   2   8   26.70    3.50
   5   2  -8   29.60    3.50
   4  -2  -8  278.57   14.60
  -4  -2   8  287.77   14.40
   4   2  -8  297.17   14.30
  -4   2   8  275.97   14.10
   3  -2  -8   15.40    3.00
  -3  -2   8   13.00    2.50
   3   2  -8   16.70    1.90
  -3   2   8   14.30    2.60
   3   2  -8   14.80    2.80
  -2  -2   8  287.57   14.60
   2  -2  -8  308.37   15.10
   2   2  -8  302.47   14.90
  -2   2   8  304.07   14.50
   1  -2  -8   27.90    3.60
  -1  -2   8   27.80    2.90
   1   2  -8   26.80    3.40
  -1   2   8   31.40    2.90
   0  -2  -8  193.98   10.30
   0   2  -8  188.28   10.30
  -1  -2  -8   38.70    4.10
  -1   2  -8   42.10    4.20
  -2  -2  -8   87.39    6.40
   2   2   8   83.79    6.00
  -7  -3   8   85.49    6.90
   7   3  -8   85.49    6.50
  -7   3   8   87.49    7.00
  -6  -3   8   44.60    4.70
  -6   3   8   49.99    4.70
   6   3  -8   53.09    4.70
   6   3  -8   43.20    4.00
   5  -3  -8  152.28    9.40
  -5  -3   8  196.38    9.80
  -5   3   8  156.28    9.10
   5   3  -8  154.18    8.90
   4  -3  -8   22.60    3.50
  -4  -3   8   23.10    3.30
  -4   3   8   22.60    3.20
   4   3  -8   22.60    3.10
  -3  -3   8  193.28   10.50
   3  -3  -8  188.38   11.00
   3   3  -8  220.68   10.80
  -3   3   8  209.28   10.60
   3   3  -8  204.78    9.80
  -2  -3   8    9.30    2.40
   2  -3  -8   11.80    3.00
   2   3  -8   11.00    2.60
  -2   3   8   10.40    2.20
   1  -3  -8  129.29    8.40
  -1  -3   8  143.99    7.80
   1   3  -8  152.88    8.40
  -1   3   8  156.58    7.80
   0  -3  -8   30.80    3.70
   0   3  -8   28.30    3.50
  -1  -3  -8   60.99    5.00
  -7  -4   8   34.90    4.50
   7   4  -8   36.80    4.20
  -7   4   8   27.60    4.10
  -6  -4   8   81.59    6.40
   6   4  -8   64.59    5.30
   6   4  -8   61.39    5.00
  -6   4   8   60.99    5.40
   5  -4  -8   14.80    3.20
  -5  -4   8   21.30    3.60
  -5   4   8   15.10    2.90
   5   4  -8   14.90    2.80
  -4  -4   8  128.99    7.60
   4  -4  -8  105.29    7.60
   4   4  -8  110.59    6.90
  -4   4   8  129.59    7.20
   3  -4  -8    5.20    2.90
  -3  -4   8   10.50    2.70
   3   4  -8    7.20    1.70
  -3   4   8   11.00    2.30
   3   4  -8    8.90    2.40
   2  -4  -8  138.99    8.40
  -2  -4   8  135.69    7.80
  -2   4   8  140.59    7.60
   2   4  -8  136.19    7.90
  -1  -4   8   22.70    2.80
   1  -4  -8   25.00    3.60
  -1   4   8   26.10    2.80
   1   4  -8   24.50    3.30
   0  -4  -8  100.19    6.60
   0   4  -8   97.79    6.50
  -1  -4  -8   41.90    4.30
  -7  -5   8   79.09    6.80
   7   5  -8   78.09    6.00
  -7   5   8   85.39    6.90
  -6  -5   8   60.39    5.50
   6   5  -8   56.79    4.60
  -6   5   8   51.79    5.00
   6   5  -8   54.49    4.90
  -5  -5   8  168.18    9.30
  -5   5   8  152.88    8.70
   5   5  -8  133.59    8.10
   4  -5  -8   36.70    4.60
  -4  -5   8   41.50    4.40
   4   5  -8   38.30    3.80
   4   5  -8   42.50    3.60
  -4   5   8   42.20    4.10
  -3  -5   8  184.48   10.10
   3  -5  -8  186.98   10.60
   3   5  -8  199.18    9.20
   3   5  -8  196.88    9.90
  -3   5   8  160.78    9.60
  -2  -5   8   18.50    2.80
   2  -5  -8   15.30    3.40
  -2   5   8   14.50    2.50
   2   5  -8   12.50    2.70
  -1  -5   8  143.99    7.90
   1  -5  -8  151.38    8.80
   1   5  -8  142.09    8.30
  -1   5   8  145.59    7.80
   0  -5  -8   12.30    3.20
  -1  -5  -8   70.69    5.60
  -7  -6   8   30.90    4.50
   7   6  -8   26.50    4.10
  -7   6   8   36.70    4.70
  -6  -6   8  123.19    8.20
  -6   6   8  127.99    8.30
   6   6  -8  116.79    7.60
  -5  -6   8   18.80    3.80
   5   6  -8   14.60    2.70
   5   6  -8   16.10    3.10
  -5   6   8   24.80    3.60
  -4  -6   8  181.88   10.20
   4  -6  -8  184.18   10.70
  -4   6   8  188.88   10.00
   4   6  -8  187.78    9.70
   4   6  -8  185.68    9.90
  -3  -6   8    7.10    2.60
   3  -6  -8    4.50    3.20
   3   6  -8   14.40    2.80
  -3   6   8    9.50    2.30
   3   6  -8   11.40    2.00
  -2  -6   8  184.78    9.90
   2  -6  -8  175.08   10.50
   2   6  -8  181.48    9.90
  -2   6   8  193.18    9.70
   1  -6  -8   24.10    4.00
  -1  -6   8   22.40    3.00
  -1   6   8   21.70    2.70
   0  -6  -8   96.29    6.70
  -1  -6  -8   36.60    4.10
  -6  -7   8   21.90    4.00
   6   7  -8   27.60    3.90
  -6   7   8   29.70    4.20
  -5  -7   8  114.09    7.50
   5   7  -8   90.29    6.70
  -5   7   8  118.49    7.40
   5   7  -8  108.89    7.20
   5   7  -8  103.59    6.90
   4  -7  -8    7.70    3.30
  -4  -7   8    7.60    2.90
   4   7  -8    7.00    2.40
   4   7  -8    7.30    2.30
  -4   7   8   10.80    2.80
  -3  -7   8  140.09    8.40
   3  -7  -8  138.49    9.30
   3   7  -8  136.49    8.00
   3   7  -8  139.49    7.40
  -3   7   8  138.69    7.80
   2  -7  -8    9.80    3.40
  -2  -7   8   21.50    3.20
  -2   7   8   20.20    2.80
  -1  -7   8  119.99    7.00
   1  -7  -8  112.49    7.80
  -1   7   8  116.29    6.70
   0  -7  -8   33.00    4.30
  -6  -8   8   75.09    6.20
  -6   8   8   50.89    5.50
   6   8  -8   59.59    5.10
  -5  -8   8   42.40    4.90
  -5   8   8   54.69    5.00
   5   8  -8   46.10    4.50
   5   8  -8   48.40    4.70
  -4  -8   8   96.59    6.80
  -4   8   8  101.09    6.70
   4   8  -8   93.79    6.10
   3  -8  -8   28.60    4.70
  -3  -8   8   29.50    3.90
   3   8  -8   24.10    2.80
  -3   8   8   24.70    3.20
  -2  -8   8  101.79    7.00
   2  -8  -8  104.99    7.70
  -2   8   8  106.89    6.60
  -1  -8   8    3.30    2.40
   1  -8  -8   15.40    3.50
  -1   8   8    3.30    2.10
   0  -8  -8   75.29    6.20
  -5  -9   8   85.39    6.70
  -5   9   8   61.29    5.50
   5   9  -8   61.59    5.30
   5   9  -8   67.99    5.60
  -4  -9   8    9.40    3.40
  -4   9   8    6.60    2.60
   4   9  -8    3.60    2.60
  -3  -9   8  105.89    7.50
   3  -9  -8  107.59    8.40
  -3   9   8  104.29    7.00
   3   9  -8  106.89    6.30
  -2  -9   8    5.90    2.90
   2  -9  -8    6.00    3.60
  -2   9   8   10.70    2.60
  -1  -9   8  103.99    7.00
   1  -9  -8  108.89    7.80
  -1   9   8  108.99    6.80
  -4 -10   8   51.19    5.30
   4  10  -8   52.59    4.60
  -4  10   8   58.99    5.20
   3 -10  -8    2.30    3.70
  -3 -10   8    6.30    3.30
  -3  10   8    4.00    2.60
   3  10  -8    2.30    2.20
  -2 -10   8   63.89    5.50
   2 -10  -8   62.79    6.20
  -2  10   8   57.79    5.00
  -7   0   9    0.80    3.00
   7   0  -9   -2.70    2.80
  -6   0   9    6.10    2.90
   6   0  -9   -2.70    2.40
  -5   0   9   -0.50    2.40
   5   0  -9   -0.50    2.80
  -4   0   9    2.80    2.60
   4   0  -9   -1.70    2.60
  -3   0   9   -1.80    2.20
   3   0  -9   -3.30    2.50
  -2   0   9    1.50    2.00
   2   0  -9    1.10    2.80
   1   0  -9   -1.10    2.80
   0   0  -9   -1.00    2.60
  -7  -1   9    2.30    3.10
   7  -1  -9   -0.10    2.80
  -7   1   9    5.50    3.20
   7   1  -9    2.90    2.90
  -6  -1   9    1.10    2.80
   6  -1  -9    2.70    3.00
   6   1  -9   -1.10    2.50
  -6   1   9    3.70    2.80
  -5  -1   9    2.10    2.80
   5  -1  -9   -0.70    2.60
   5   1  -9    1.00    2.80
  -5   1   9    4.40    2.90
   4  -1  -9    0.50    2.70
  -4  -1   9   -0.30    2.50
  -4   1   9    2.60    2.50
   4   1  -9   -4.20    2.40
   3  -1  -9    1.60    2.70
  -3  -1   9    1.90    2.30
   3   1  -9   -0.10    2.50
  -3   1   9    1.00    2.20
  -2  -1   9    2.40    2.20
   2  -1  -9    5.30    2.90
  -2   1   9    1.10    2.00
   2   1  -9   -0.70    2.50
   1  -1  -9   -1.40    2.60
   1   1  -9    1.90    2.60
   0  -1  -9    1.60    2.70
   0   1  -9   -1.30    2.60
  -7  -2   9    3.00    3.20
   7  -2  -9   -6.80    2.80
   7   2  -9    2.20    2.70
  -7   2   9    1.70    3.40
  -6  -2   9    3.50    3.20
   6  -2  -9    0.60    2.80
  -6   2   9   -0.40    2.60
   6   2  -9    0.80    2.80
   5  -2  -9    1.70    3.00
  -5  -2   9    0.10    2.50
   5   2  -9    1.60    2.80
  -5   2   9   -1.20    2.30
   4  -2  -9    2.60    3.10
  -4  -2   9    0.40    2.60
  -4   2   9    2.10    2.30
   4   2  -9   -0.40    2.50
   3  -2  -9    2.10    2.90
  -3  -2   9    2.50    2.40
   3   2  -9   -1.60    2.50
  -3   2   9    5.40    2.40
  -2  -2   9    1.30    2.20
   2  -2  -9    0.90    2.70
   2   2  -9    1.20    2.80
  -2   2   9   -0.50    2.00
   1  -2  -9   -1.90    2.60
   1   2  -9   -1.80    2.60
   0  -2  -9   -0.70    2.70
   0   2  -9    0.50    2.80
   6  -3  -9    4.40    3.10
  -6  -3   9    0.50    2.90
  -6   3   9    3.90    2.90
   6   3  -9   -0.30    2.30
  -5  -3   9    7.00    2.90
   5  -3  -9    9.40    3.60
   5   3  -9    5.10    2.60
  -5   3   9    8.20    2.80
  -4  -3   9    1.40    2.60
   4  -3  -9    1.20    3.10
   4   3  -9   -0.60    2.60
  -4   3   9    4.30    2.50
   4   3  -9    2.40    2.00
  -3  -3   9    4.40    2.60
   3  -3  -9    0.20    2.80
   3   3  -9    1.80    2.50
  -3   3   9    3.10    2.40
  -2  -3   9    2.40    2.30
   2  -3  -9   -2.00    2.80
  -2   3   9    2.00    2.10
   2   3  -9    1.30    2.70
   1  -3  -9   -0.10    3.00
   1   3  -9   -0.40    2.50
   0  -3  -9    1.30    2.90
   0   3  -9   -2.20    2.60
  -6  -4   9   -0.30    2.80
   6  -4  -9    2.90    3.30
  -6   4   9    1.20    2.60
   6   4  -9   -0.80    2.40
  -5  -4   9   17.70    3.60
   5  -4  -9    6.00    3.50
  -5   4   9   12.20    3.20
   5   4  -9    8.20    3.00
   4  -4  -9    4.60    3.30
  -4  -4   9   -2.70    2.60
   4   4  -9   -1.90    2.50
   4   4  -9    0.60    1.90
  -4   4   9    1.20    2.60
   3  -4  -9    7.60    3.20
  -3  -4   9    0.70    2.50
  -3   4   9   11.10    2.70
   3   4  -9    1.50    2.80
   2  -4  -9    1.20    2.90
  -2  -4   9    2.00    2.40
   2   4  -9    0.40    2.50
  -2   4   9   -0.40    2.10
   1  -4  -9    4.10    3.10
   1   4  -9    6.00    3.10
   0  -4  -9    3.10    3.10
   6  -5  -9    5.20    3.30
  -6  -5   9    1.00    3.00
  -6   5   9    2.60    2.90
   5  -5  -9   10.40    3.50
  -5  -5   9   12.00    3.60
  -5   5   9   10.90    3.10
   5   5  -9    9.60    3.00
   4  -5  -9   -1.80    3.00
  -4  -5   9    2.30    2.70
   4   5  -9   -0.40    2.00
   4   5  -9   -0.30    2.60
  -4   5   9    0.50    2.40
   3  -5  -9    5.60    3.60
  -3  -5   9    4.70    2.70
  -3   5   9    5.10    2.50
   3   5  -9    3.70    2.80
   2  -5  -9    0.00    3.30
  -2  -5   9   -2.60    2.20
  -2   5   9    1.90    2.20
   2   5  -9    3.10    2.90
   1  -5  -9   -1.10    2.90
   1   5  -9    1.30    2.80
  -6  -6   9    8.90    3.60
  -6   6   9   15.80    3.70
   5  -6  -9   39.50    4.90
  -5  -6   9   37.40    4.50
   5   6  -9   33.80    3.80
  -5   6   9   35.00    4.40
   5   6  -9   29.10    3.80
   4  -6  -9   23.90    4.50
  -4  -6   9   16.30    3.40
   4   6  -9   16.10    2.70
  -4   6   9   23.30    3.50
   4   6  -9   14.90    3.20
  -3  -6   9   60.09    5.30
   3  -6  -9   48.20    5.50
   3   6  -9   50.09    4.70
  -3   6   9   56.89    4.90
   2  -6  -9    8.50    3.60
  -2  -6   9   11.70    3.10
  -2   6   9   14.40    2.90
   2   6  -9    9.80    3.30
   1  -6  -9   54.99    5.50
   5  -7  -9   70.59    6.40
  -5  -7   9   66.89    6.00
   5   7  -9   55.69    4.90
  -5   7   9   62.19    5.70
   4  -7  -9    3.70    3.50
  -4  -7   9    6.30    3.00
   4   7  -9    4.10    2.30
   4   7  -9    2.60    2.60
  -4   7   9    6.50    2.60
   3  -7  -9   56.89    5.90
  -3  -7   9   64.19    5.50
  -3   7   9   57.59    5.00
   3   7  -9   57.99    5.10
  -2  -7   9    8.40    2.90
   2  -7  -9   13.50    3.90
  -2   7   9   11.30    3.00
  -4  -8   9   23.80    4.20
   4  -8  -9   23.60    5.20
  -4   8   9   18.60    3.60
  -3  -8   9    2.40    3.10
   3  -8  -9   -2.10    3.40
  -3   8   9   -1.20    2.60
  -5   0  10   31.20    4.30
   5   0 -10   22.90    4.10
   4   0 -10   74.69    6.70
  -4   0  10   90.49    6.70
   3   0 -10   51.59    5.50
  -3   0  10   60.29    5.70
   2   0 -10   41.50    4.90
  -5  -1  10   67.49    6.00
   5  -1 -10   66.79    6.30
  -5   1  10   84.49    6.20
   5   1 -10   68.69    6.20
   4  -1 -10   12.40    3.70
  -4  -1  10   23.80    3.70
  -4   1  10   21.20    3.30
   4   1 -10   12.70    3.50
  -3  -1  10   43.70    5.00
   3  -1 -10   36.70    4.80
  -3   1  10   47.80    5.10
   3   1 -10   40.30    4.80
   2  -1 -10   34.30    4.50
   2   1 -10   27.90    4.30
   5  -2 -10   28.10    4.30
  -5  -2  10   30.30    4.30
  -5   2  10   24.00    3.80
   5   2 -10   24.20    4.10
   4  -2 -10   37.70    4.90
  -4  -2  10   39.50    4.40
  -4   2  10   42.30    4.50
   4   2 -10   36.60    4.70
  -3  -2  10   60.39    5.80
   3  -2 -10   57.79    5.70
   3   2 -10   45.40    5.30
  -3   2  10   64.19    5.90
   2  -2 -10   19.40    4.60
   2   2 -10   15.70    3.90
  -5  -3  10   46.80    4.90
  -5   3  10   45.30    4.70
  -4  -3  10   37.60    4.30
   4  -3 -10   28.00    4.60
  -4   3  10   44.40    4.60
   4   3 -10   30.00    4.60
   3  -3 -10   38.80    5.00
  -3  -3  10   28.30    4.40
  -3   3  10   36.40    5.10
   3   3 -10   33.50    4.40
   4  -4 -10   96.69   11.40
  -4  -4  10   81.09    6.60
  -4   4  10   96.69    7.00
   4   4 -10   89.69    6.90
  -3  -4  10   22.30    4.60
  -3   4  10   21.20    4.50
   0   0   0    0.00    0.00
_computing_structure_solution     'SHELXT 2014/5 (Sheldrick, 2014)'
;
_shelx_hkl_checksum     43949
_shelx_res_file
;
TITL AK2_a.res in P2(1)/c
    AK2_A.res
    created by SHELXL-2019/1 at 22:02:30 on 21-Mar-2024
CELL 0.71073 7.0105 13.2765 8.1311 90.000 114.808 90.000
ZERR 4.00 0.0004 0.0008 0.0005 0.000 0.003 0.000
LATT 1
SYMM -x, y+1/2, -z+1/2
SFAC C H N O SE
UNIT 24 12 12 8 4
TEMP -123.000
SIZE 0.140 0.210 0.280
L.S. 34
FMAP 2
PLAN 5
HTAB
BOND $H
CONF
ACTA
WGHT    0.000000    6.188400
FVAR       0.31990
SE1   5    0.774408    0.258346    0.821432    11.00000    0.02492    0.01075 =
         0.02327    0.00169    0.01064    0.00008
O1    4    0.773713    0.473914    0.394355    11.00000    0.06584    0.01907 =
         0.03439   -0.00303    0.02872    0.00061
O2    4    0.740815    0.634811    0.407931    11.00000    0.05357    0.01914 =
         0.02933    0.00810    0.02207    0.00171
N1    3    0.771329    0.351983    0.660677    11.00000    0.02271    0.01177 =
         0.01976   -0.00010    0.00948    0.00166
N2    3    0.756431    0.347591    0.978342    11.00000    0.02186    0.01448 =
         0.02447    0.00179    0.01114    0.00001
N3    3    0.754830    0.549633    0.473082    11.00000    0.02824    0.01979 =
         0.02005    0.00110    0.01249    0.00034
C1    1    0.756984    0.440518    0.730436    11.00000    0.01306    0.01413 =
         0.01786    0.00040    0.00594   -0.00097
C2    1    0.747734    0.538049    0.650289    11.00000    0.01654    0.01454 =
         0.01677    0.00098    0.00825    0.00010
C3    1    0.728755    0.623285    0.735875    11.00000    0.01860    0.01538 =
         0.01737    0.00348    0.00643    0.00062
AFIX  43
H3    2    0.720824    0.686805    0.679574    11.00000   -1.20000
AFIX   0
C4    1    0.720674    0.619176    0.905627    11.00000    0.02221    0.01436 =
         0.01887   -0.00552    0.01190    0.00134
AFIX  43
H4    2    0.707675    0.680103    0.961342    11.00000   -1.20000
AFIX   0
C5    1    0.731007    0.529967    0.992563    11.00000    0.01853    0.01830 =
         0.01518   -0.00158    0.00982    0.00056
AFIX  43
H5    2    0.726556    0.528392    1.107708    11.00000   -1.20000
AFIX   0
C6    1    0.748743    0.438742    0.905645    11.00000    0.01642    0.01522 =
         0.01838    0.00113    0.00887    0.00050
HKLF 4
REM  AK2_a.res in P2(1)/c
REM wR2 = 0.1038, GooF = S = 1.172, Restrained GooF = 1.172 for all data
REM R1 = 0.0435 for 1297 Fo > 4sig(Fo) and 0.0507 for all 1475 data
REM 109 parameters refined using 0 restraints
END
WGHT      0.0000      6.1878
REM Instructions for potential hydrogen bonds
EQIV $1 x, y, z+1
HTAB C5 O1_$1
REM Highest difference peak  1.240,  deepest hole -1.270,  1-sigma level  0.141
Q1    1   0.7232  0.6319  0.2530  11.00000  0.05    1.24
Q2    1   0.7494  0.5487  1.1929  11.00000  0.05    1.20
Q3    1   0.7916  0.2570  0.9198  11.00000  0.05    1.12
Q4    1   0.7893  0.4718  0.2751  11.00000  0.05    1.03
Q5    1   0.6698  0.2468  0.9524  11.00000  0.05    0.80
;
_shelx_res_checksum     13417
