# Supplementary material for: Crystal structure, Hirshfeld surface analysis and crystal voids of 4-nitro­benzo[c][1,2,5]selena­diazole
Source: Acta Crystallogr E Crystallogr Commun. 2025 Jan 7;81(Pt 2):99–103. doi: 10.1107/S2056989024012398 (PMC11799787; doi:10.1107/S2056989024012398)
Supplement: Supplementary file 2 [file e-81-00099-Isup2.hkl]

data_I                                                                          
_shelx_title ' AK2_a.res in P2(1)/c'                                            
_shelx_refln_list_code          4                                               
_shelx_F_calc_maximum      310.81                                               
_exptl_crystal_F_000       440.00                                               
_reflns_d_resolution_high  0.7863                                               
                                                                                
loop_                                                                           
 _space_group_symop_operation_xyz                                               
 'x, y, z'                                                                      
 '-x, y+1/2, -z+1/2'                                                            
 '-x, -y, -z'                                                                   
 'x, -y-1/2, z-1/2'                                                             
                                                                                
_cell_length_a     7.0105                                                       
_cell_length_b    13.2765                                                       
_cell_length_c     8.1311                                                       
_cell_angle_alpha  90.000                                                       
_cell_angle_beta  114.808                                                       
_cell_angle_gamma  90.000                                                       
                                                                                
_shelx_F_squared_multiplier     1.000                                           
                                                                                
loop_                                                                           
 _refln_index_h                                                                 
 _refln_index_k                                                                 
 _refln_index_l                                                                 
 _refln_F_squared_calc                                                          
 _refln_F_squared_meas                                                          
 _refln_F_squared_sigma                                                         
 _refln_observed_status                                                         
   1   0   0        268.80        483.71        11.24 o                         
   2   0   0      96603.04      95676.13      2109.45 o                         
   3   0   0       1346.38       1282.04        32.44 o                         
   4   0   0      24340.84      24935.44       635.40 o                         
   5   0   0       1462.83       1403.21        47.03 o                         
   6   0   0       5498.31       5502.01       252.12 o                         
   7   0   0        794.28        810.98        57.65 o                         
   8   0   0       1079.43       1077.75        69.38 o                         
   1   1   0      12503.65      12774.43       187.44 o                         
   2   1   0       2615.49       2734.36        43.44 o                         
   3   1   0       6001.93       5938.76        93.58 o                         
   4   1   0       3615.85       3798.28        70.27 o                         
   5   1   0       1930.02       1796.93        37.77 o                         
   6   1   0       2516.58       2504.71        86.03 o                         
   7   1   0        372.19        383.37        25.85 o                         
   8   1   0       1166.35       1243.33        54.24 o                         
   0   2   0        808.90        904.01        26.15 o                         
   1   2   0        286.12        302.17         4.87 o                         
   2   2   0       1017.98        909.66        13.56 o                         
   3   2   0       1402.09       1345.78        20.02 o                         
   4   2   0        708.28        571.68        12.90 o                         
   5   2   0       1721.16       1604.77        30.83 o                         
   6   2   0        108.30        101.13        14.15 o                         
   7   2   0       1103.61       1139.47        55.70 o                         
   8   2   0          6.75         -2.10        37.13 o                         
   1   3   0      18217.06      18671.88       308.25 o                         
   2   3   0        259.32        239.75         4.66 o                         
   3   3   0       7850.95       7701.18       108.31 o                         
   4   3   0        707.43        632.84        11.40 o                         
   5   3   0       2141.47       2116.49        40.17 o                         
   6   3   0        618.09        548.60        29.02 o                         
   7   3   0        300.76        313.25        24.18 o                         
   0   4   0       5202.32       5491.52       217.06 o                         
   1   4   0        440.22        486.20         8.71 o                         
   2   4   0       3848.49       3828.48        72.35 o                         
   3   4   0       1942.31       2051.73        31.59 o                         
   4   4   0       1710.69       1644.04        29.32 o                         
   5   4   0       1939.39       1995.46        38.26 o                         
   6   4   0        417.12        419.93        24.46 o                         
   7   4   0       1061.62       1136.38        48.68 o                         
   1   5   0       9812.51      10311.62       152.01 o                         
   2   5   0        477.77        488.40         8.60 o                         
   3   5   0       4626.10       4445.58        70.74 o                         
   4   5   0        989.66        957.50        20.05 o                         
   5   5   0       1240.82       1206.93        24.74 o                         
   6   5   0        794.21        802.07        36.23 o                         
   7   5   0        159.88        184.79        20.31 o                         
   0   6   0       4149.06       4023.43       142.82 o                         
   1   6   0        141.73        144.92         4.68 o                         
   2   6   0       3334.45       3265.96        50.56 o                         
   3   6   0        820.43        795.46        16.86 o                         
   4   6   0       1676.56       1644.95        32.30 o                         
   5   6   0       1019.84        982.90        26.44 o                         
   6   6   0        460.89        423.78        24.85 o                         
   7   6   0        628.94        715.21        54.72 o                         
   1   7   0       4046.24       3769.81        60.37 o                         
   2   7   0        441.24        461.02        18.86 o                         
   3   7   0       2511.69       2361.16        49.03 o                         
   4   7   0       1008.94       1015.62        21.44 o                         
   5   7   0        915.68        943.98        26.20 o                         
   6   7   0        893.08        877.29        38.62 o                         
   7   7   0        177.85        184.69        33.22 o                         
   0   8   0       7772.21       7818.56       201.41 o                         
   1   8   0         89.58         80.46         5.59 o                         
   2   8   0       5478.73       5451.58       117.89 o                         
   3   8   0        515.31        457.35        12.01 o                         
   4   8   0       1983.16       1932.48        41.48 o                         
   5   8   0        598.06        542.90        18.34 o                         
   6   8   0        318.85        247.23        31.27 o                         
   7   8   0        331.07        312.70        38.11 o                         
   1   9   0       3167.15       3185.35        65.72 o                         
   2   9   0        866.10        866.82        31.06 o                         
   3   9   0       1639.04       1606.56        39.85 o                         
   4   9   0       1711.76       1817.22        45.19 o                         
   5   9   0        415.31        402.57        32.93 o                         
   6   9   0       1403.96       1487.10        84.04 o                         
   0  10   0      12357.71      12583.42       323.21 o                         
   1  10   0        138.00        163.39        13.74 o                         
   2  10   0       9438.97       9707.22       193.59 o                         
   3  10   0        804.29        798.19        20.14 o                         
   4  10   0       4512.94       4618.08       111.69 o                         
   5  10   0       1009.29       1045.62        30.95 o                         
   6  10   0       1507.83       1568.95        62.87 o                         
   1  11   0       7752.37       7920.25       158.71 o                         
   2  11   0        125.03        139.92         9.40 o                         
   3  11   0       4912.60       4879.44       120.11 o                         
   4  11   0        299.11        312.97        23.76 o                         
   5  11   0       2056.13       1931.64        58.09 o                         
   6  11   0        273.83        255.76        25.16 o                         
   0  12   0        452.54        434.62        17.96 o                         
   1  12   0         94.85        114.80         7.09 o                         
   2  12   0        342.16        321.54        11.51 o                         
   3  12   0        583.83        623.83        22.57 o                         
   4  12   0        129.56        103.07        11.44 o                         
   5  12   0        785.85        848.23        33.66 o                         
   1  13   0       2247.90       2387.33        57.19 o                         
   2  13   0        147.27        146.59        22.29 o                         
   3  13   0       1192.89       1289.57        35.75 o                         
   4  13   0        309.31        310.49        19.12 o                         
   5  13   0        318.35        322.07        20.83 o                         
   0  14   0       1527.30       1625.44       113.35 o                         
   1  14   0         21.39         45.75        10.24 o                         
   2  14   0       1157.16       1159.92        38.09 o                         
   3  14   0        122.26        148.43        19.83 o                         
   4  14   0        496.70        501.45        46.22 o                         
   1  15   0        202.45        175.78        16.45 o                         
   2  15   0         88.30         82.38        13.36 o                         
   3  15   0        117.85         93.34        14.71 o                         
   0  16   0        942.84        980.03        63.52 o                         
   1  16   0          7.55        -16.41        16.41 o                         
   2  16   0        747.48        843.60        42.82 o                         
  -8   1   1          0.40          3.37        16.92 o                         
  -7   1   1         37.35         19.80        15.44 o                         
  -6   1   1          0.12         -2.67         6.44 o                         
  -5   1   1         99.37         70.77         7.12 o                         
  -4   1   1          8.92         11.52         4.11 o                         
  -3   1   1        424.17        381.88         8.29 o                         
  -2   1   1         95.42         67.36         3.41 o                         
  -1   1   1       2511.11       2352.62        37.31 o                         
   0   1   1        252.68        156.59         2.80 o                         
   1   1   1       3417.19       3314.49        60.04 o                         
   2   1   1        187.57        130.60         5.97 o                         
   3   1   1       1546.55       1507.37        26.64 o                         
   4   1   1         22.79         24.97         4.48 o                         
   5   1   1        667.65        676.35        30.05 o                         
   6   1   1          0.35          4.41        12.77 o                         
   7   1   1        297.27        207.52        24.43 o                         
  -8   2   1         64.40         55.55        20.31 o                         
  -7   2   1          8.81          0.11        14.84 o                         
  -6   2   1        150.35        157.80         9.79 o                         
  -5   2   1          0.18          1.62         5.94 o                         
  -4   2   1        359.66        414.32        10.42 o                         
  -3   2   1        102.87        117.59         4.43 o                         
  -2   2   1        741.45        919.36        25.19 o                         
  -1   2   1        795.96        754.64        11.79 o                         
   0   2   1        726.80        930.17        14.89 o                         
   1   2   1       1665.40       1533.93        24.40 o                         
   2   2   1        313.91        365.17         7.96 o                         
   3   2   1       1158.20       1105.52        21.60 o                         
   4   2   1         70.34         99.53         5.81 o                         
   5   2   1        614.98        608.74        27.64 o                         
   6   2   1          7.77         13.68        13.13 o                         
   7   2   1        328.61        252.21        22.68 o                         
  -8   3   1          1.05         17.59        18.66 o                         
  -7   3   1         43.31         20.03        15.89 o                         
  -6   3   1          1.24          9.15         7.37 o                         
  -5   3   1        279.88        276.35        10.04 o                         
  -4   3   1          6.72         -0.78         4.34 o                         
  -3   3   1       1065.53       1094.32        31.02 o                         
  -2   3   1        208.33        179.07         4.83 o                         
  -1   3   1       2025.99       2181.02        34.68 o                         
   0   3   1        718.06        732.59        12.04 o                         
   1   3   1       1051.39       1114.08        19.31 o                         
   2   3   1        599.20        624.88         9.63 o                         
   3   3   1        146.60        149.77         5.28 o                         
   4   3   1        267.10        289.82         9.58 o                         
   5   3   1          2.20         -5.70         7.19 o                         
   6   3   1         92.14        110.98        16.23 o                         
   7   3   1          8.32          7.33        24.92 o                         
  -8   4   1          0.49          9.48        18.62 o                         
  -7   4   1         71.16         55.36        15.85 o                         
  -6   4   1         26.73         23.17         7.74 o                         
  -5   4   1         81.95         83.62         5.44 o                         
  -4   4   1        192.34        171.71         6.92 o                         
  -3   4   1         31.48         36.01         3.43 o                         
  -2   4   1        521.01        542.82        11.68 o                         
  -1   4   1         12.68         38.73         2.31 o                         
   0   4   1        611.91        669.52        11.47 o                         
   1   4   1        158.60        198.88         4.95 o                         
   2   4   1        280.85        272.37         5.49 o                         
   3   4   1        163.04        168.35         4.73 o                         
   4   4   1         57.65         55.11         5.52 o                         
   5   4   1         62.95         78.07        11.69 o                         
   6   4   1          3.15          1.39        13.07 o                         
   7   4   1         10.32         25.94        16.54 o                         
  -8   5   1         52.66         71.35        20.31 o                         
  -7   5   1         20.91         15.00        15.85 o                         
  -6   5   1         65.55         42.19         8.42 o                         
  -5   5   1         47.18         50.04         4.36 o                         
  -4   5   1         35.27         18.49         4.67 o                         
  -3   5   1         40.14         39.22         3.78 o                         
  -2   5   1          2.09          4.03         2.54 o                         
  -1   5   1         13.26         33.01         2.31 o                         
   0   5   1         30.08         27.45         2.17 o                         
   1   5   1         14.62         31.12         2.97 o                         
   2   5   1        143.32        135.20         3.72 o                         
   3   5   1         11.62          9.63         2.75 o                         
   4   5   1        192.46        146.68         5.30 o                         
   5   5   1          0.27         -0.52         9.60 o                         
   6   5   1        132.97        112.99        16.14 o                         
   7   5   1          4.31          6.84        24.43 o                         
  -7   6   1          4.64         -4.31        15.15 o                         
  -6   6   1        225.26        200.73        11.96 o                         
  -5   6   1         15.40         14.90         6.25 o                         
  -4   6   1        443.16        416.94        11.73 o                         
  -3   6   1         39.64         48.28         6.32 o                         
  -2   6   1        572.56        579.53        10.29 o                         
  -1   6   1         56.53         63.04         3.68 o                         
   0   6   1        511.74        501.14        14.46 o                         
   1   6   1         69.39         86.02         4.33 o                         
   2   6   1        287.17        297.03         6.35 o                         
   3   6   1        113.75        123.12         5.39 o                         
   4   6   1        101.21         92.06         5.33 o                         
   5   6   1        102.94         90.16        12.44 o                         
   6   6   1         15.56         19.01        13.77 o                         
   7   6   1         43.60         43.00        27.36 o                         
  -7   7   1        208.88        199.49        23.14 o                         
  -6   7   1         75.38         54.94         9.48 o                         
  -5   7   1        557.41        551.66        19.87 o                         
  -4   7   1         12.03          3.25         5.41 o                         
  -3   7   1       1096.38       1150.45        29.30 o                         
  -2   7   1         62.69         71.70         4.07 o                         
  -1   7   1       1319.01       1412.89        25.58 o                         
   0   7   1        376.00        387.07        10.94 o                         
   1   7   1        787.66        854.79        19.89 o                         
   2   7   1        516.11        518.87        12.13 o                         
   3   7   1        231.66        241.79         6.53 o                         
   4   7   1        362.09        364.79        12.54 o                         
   5   7   1         31.97         32.54        11.01 o                         
   6   7   1        171.83        199.35        29.32 o                         
  -7   8   1        118.31        142.67        30.29 o                         
  -6   8   1        206.05        184.09        12.39 o                         
  -5   8   1        123.51        138.62        13.54 o                         
  -4   8   1        584.86        572.77        27.36 o                         
  -3   8   1         31.66         35.31         5.53 o                         
  -2   8   1        925.27        897.96        27.36 o                         
  -1   8   1         30.23         36.65         4.74 o                         
   0   8   1        736.19        682.99        18.76 o                         
   1   8   1        222.19        249.40        10.14 o                         
   2   8   1        284.38        274.80         8.60 o                         
   3   8   1        267.72        291.92        13.65 o                         
   4   8   1         54.23         47.45         6.74 o                         
   5   8   1        142.91        165.15        26.38 o                         
   6   8   1          3.31          6.84        22.48 o                         
  -7   9   1         18.63         15.64        27.36 o                         
  -6   9   1          5.03         -8.31        11.34 o                         
  -5   9   1        150.03        178.48        14.29 o                         
  -4   9   1          9.40          2.19         6.34 o                         
  -3   9   1        386.19        383.91        13.14 o                         
  -2   9   1        131.05        153.07        10.42 o                         
  -1   9   1        472.77        494.80        15.28 o                         
   0   9   1        353.42        339.97        13.29 o                         
   1   9   1        295.85        286.83        11.44 o                         
   2   9   1        424.99        412.09        16.93 o                         
   3   9   1         75.29         84.62         5.97 o                         
   4   9   1        277.49        297.33        15.90 o                         
   5   9   1          0.78        -12.43        13.46 o                         
   6   9   1         95.18         84.04        27.36 o                         
  -6  10   1         98.99         94.51        14.03 o                         
  -5  10   1        238.26        217.60        13.99 o                         
  -4  10   1        209.37        244.86        24.40 o                         
  -3  10   1        132.85        121.50         8.20 o                         
  -2  10   1        247.01        229.40        13.17 o                         
  -1  10   1         11.74         11.83         5.54 o                         
   0  10   1        161.87        165.70         8.44 o                         
   1  10   1         57.82         70.21         6.53 o                         
   2  10   1         39.77         30.84         7.05 o                         
   3  10   1        227.76        204.18         9.79 o                         
   4  10   1          7.54         15.30        10.46 o                         
   5  10   1        261.17        226.62        24.43 o                         
   6  10   1         59.23         40.55        18.66 o                         
  -6  11   1        148.79        146.64        16.64 o                         
  -5  11   1        830.29        793.74        27.23 o                         
  -4  11   1        128.93        124.28        11.58 o                         
  -3  11   1       1657.17       1467.27        64.01 o                         
  -2  11   1         32.23         32.13         6.11 o                         
  -1  11   1       2132.85       2145.10        59.10 o                         
   0  11   1         22.04         54.15         5.38 o                         
   1  11   1       1729.59       1597.59        34.71 o                         
   2  11   1        190.11        223.71        13.62 o                         
   3  11   1        892.04        795.51        28.20 o                         
   4  11   1        273.19        287.98        25.27 o                         
   5  11   1        305.52        288.04        42.51 o                         
  -5  12   1          8.32          7.27        11.07 o                         
  -4  12   1       1853.37       1868.18        48.12 o                         
  -3  12   1        280.10        308.20        15.50 o                         
  -2  12   1       3270.81       3432.00        80.72 o                         
  -1  12   1       1177.14       1183.04        34.42 o                         
   0  12   1       3487.73       3663.66        75.74 o                         
   1  12   1       2005.14       2015.83        49.80 o                         
   2  12   1       2195.00       2261.01        63.74 o                         
   3  12   1       1827.23       1839.32        60.70 o                         
   4  12   1        873.24        905.57        32.71 o                         
   5  12   1       1069.96       1051.92        46.99 o                         
  -5  13   1        631.16        681.01        35.83 o                         
  -4  13   1         35.20         35.18        11.57 o                         
  -3  13   1       1131.58       1194.67        56.60 o                         
  -2  13   1         40.40         53.78         9.38 o                         
  -1  13   1       1200.29       1216.78        35.01 o                         
   0  13   1        455.54        468.77        14.68 o                         
   1  13   1        677.11        695.89        23.02 o                         
   2  13   1        954.42        989.92        33.22 o                         
   3  13   1        165.05        146.73        14.08 o                         
   4  13   1        980.48        978.09        35.52 o                         
  -4  14   1        600.84        566.74        32.71 o                         
  -3  14   1         28.28         36.37        10.61 o                         
  -2  14   1        966.99        974.16        29.42 o                         
  -1  14   1          3.95          6.38         7.87 o                         
   0  14   1        942.56        919.67        28.20 o                         
   1  14   1         78.96        101.68        12.31 o                         
   2  14   1        534.38        472.15        22.55 o                         
   3  14   1        155.79        145.22        15.79 o                         
   4  14   1        150.38        118.53        15.52 o                         
  -3  15   1        549.29        570.53        23.67 o                         
  -2  15   1         41.07         31.78        14.36 o                         
  -1  15   1        687.58        694.88        31.19 o                         
   0  15   1        258.40        277.65        15.16 o                         
   1  15   1        506.96        528.79        23.93 o                         
   2  15   1        458.07        437.32        25.91 o                         
   3  15   1        195.92        194.08        20.87 o                         
  -2  16   1        774.10        732.07        33.45 o                         
  -1  16   1        150.07        153.22        21.00 o                         
   0  16   1        580.91        609.04        36.60 o                         
   1  16   1        451.64        471.01        30.00 o                         
   2  16   1        219.02        204.40        17.90 o                         
  -8   0   2        493.68        521.73        45.93 o                         
  -7   0   2         40.63         27.80        12.91 o                         
  -6   0   2       1620.86       1575.17        57.69 o                         
  -5   0   2        324.25        371.55        21.42 o                         
  -4   0   2       2832.67       2958.65        79.55 o                         
  -3   0   2       4708.24       4541.44       102.85 o                         
  -2   0   2       2507.38       3372.67        76.46 o                         
  -1   0   2      16376.62      14743.92       450.11 o                         
   0   0   2        984.30       1517.31        39.85 o                         
   1   0   2      16995.41      16358.43       511.26 o                         
   2   0   2        120.89        207.33        12.70 o                         
   3   0   2       8566.26       8383.98       215.14 o                         
   4   0   2          7.16         16.05         7.04 o                         
   5   0   2       3139.50       3274.29       153.42 o                         
   6   0   2         78.66        123.13        22.48 o                         
   7   0   2        834.46        856.90        62.54 o                         
  -8   1   2        137.53        174.17        21.76 o                         
  -7   1   2       1669.80       1722.28        44.65 o                         
  -6   1   2         35.23         49.83         8.89 o                         
  -5   1   2       4493.58       4256.30        98.09 o                         
  -4   1   2        118.03        161.74         7.59 o                         
  -3   1   2       7966.73       7317.08       115.70 o                         
  -2   1   2       1401.85       1648.32        27.34 o                         
  -1   1   2       7977.35       7537.85       117.90 o                         
   0   1   2       4033.03       4521.29        82.18 o                         
   1   1   2       2717.40       2493.94        56.68 o                         
   2   1   2       4620.47       4747.84        95.18 o                         
   3   1   2        221.77        210.64         9.10 o                         
   4   1   2       3067.90       3003.90        68.88 o                         
   5   1   2         32.51         59.02        11.96 o                         
   6   1   2       1277.66       1302.50        50.78 o                         
   7   1   2        137.37        204.50        23.14 o                         
  -8   2   2        829.57        915.98        44.21 o                         
  -7   2   2         26.32         37.80        12.18 o                         
  -6   2   2       2726.45       2638.39        63.88 o                         
  -5   2   2         38.38         81.93         8.40 o                         
  -4   2   2       5996.83       5570.53       126.18 o                         
  -3   2   2        730.13        931.23        16.84 o                         
  -2   2   2       9549.36       9072.09       140.61 o                         
  -1   2   2       2890.61       3438.80        54.46 o                         
   0   2   2       7832.24       6994.86       103.22 o                         
   1   2   2       4594.29       4862.75        96.84 o                         
   2   2   2       2251.93       1949.67        31.51 o                         
   3   2   2       3836.04       3725.09        75.16 o                         
   4   2   2        151.65        150.14         7.78 o                         
   5   2   2       1846.84       1861.68        64.94 o                         
   6   2   2         29.49         48.72        14.84 o                         
   7   2   2        522.09        524.12        31.39 o                         
  -8   3   2        136.71        136.87        21.50 o                         
  -7   3   2       1125.37       1147.66        33.00 o                         
  -6   3   2          4.73         15.17         8.40 o                         
  -5   3   2       2642.47       2625.33        62.54 o                         
  -4   3   2        474.85        496.05        16.12 o                         
  -3   3   2       3694.16       3794.62        61.11 o                         
  -2   3   2       3315.75       3407.24        51.25 o                         
  -1   3   2       2975.21       3335.12        70.60 o                         
   0   3   2       7024.78       7251.86       113.41 o                         
   1   3   2       1042.23       1153.33        21.79 o                         
   2   3   2       6195.78       5826.52        91.72 o                         
   3   3   2         65.71         78.09         4.88 o                         
   4   3   2       3189.86       2985.77        61.52 o                         
   5   3   2         60.49         79.63        12.66 o                         
   6   3   2        992.47       1028.03        43.52 o                         
   7   3   2        160.72        157.80        21.39 o                         
  -8   4   2       1189.96       1204.44       129.97 o                         
  -7   4   2        161.75        174.93        17.49 o                         
  -6   4   2       3479.69       3470.06        81.96 o                         
  -5   4   2          1.57         11.94         7.12 o                         
  -4   4   2       6779.35       6579.26       148.41 o                         
  -3   4   2        762.78        772.22        13.41 o                         
  -2   4   2       7271.24       7112.72       105.57 o                         
  -1   4   2       3419.85       3608.07        57.26 o                         
   0   4   2       2803.04       2676.49        42.62 o                         
   1   4   2       5193.99       5348.34        79.22 o                         
   2   4   2        189.41        192.69         5.52 o                         
   3   4   2       3964.51       3976.95        80.41 o                         
   4   4   2         84.83        129.21         9.46 o                         
   5   4   2       1901.96       1960.33        68.73 o                         
   6   4   2        282.97        301.09        37.13 o                         
  -8   5   2          2.33         62.61        20.52 o                         
  -7   5   2       2344.51       2320.51        58.00 o                         
  -6   5   2        232.10        312.05        26.38 o                         
  -5   5   2       5837.80       6121.93       139.37 o                         
  -4   5   2       2627.79       2880.15        67.30 o                         
  -3   5   2      10041.07      10282.99       186.84 o                         
  -2   5   2      10564.28      11484.55       179.96 o                         
  -1   5   2      10275.32      10932.74       171.19 o                         
   0   5   2      16538.37      18016.44       289.91 o                         
   1   5   2       4666.13       5002.66        84.53 o                         
   2   5   2      11368.82      11638.42       171.41 o                         
   3   5   2        924.08        933.47        21.13 o                         
   4   5   2       5010.30       5167.22       135.21 o                         
   5   5   2         54.93         66.81        12.44 o                         
   6   5   2       1607.21       1706.97        91.86 o                         
  -8   6   2        911.28        931.29        58.14 o                         
  -7   6   2         11.66         11.63        10.58 o                         
  -6   6   2       2645.24       2554.81        62.41 o                         
  -5   6   2        116.07        176.66        11.16 o                         
  -4   6   2       5286.88       5029.27       130.88 o                         
  -3   6   2       1247.35       1439.03        35.41 o                         
  -2   6   2       6919.14       6775.97       100.83 o                         
  -1   6   2       3768.16       4087.41        61.85 o                         
   0   6   2       4831.03       4823.64        99.54 o                         
   1   6   2       5146.35       5293.10        89.54 o                         
   2   6   2       1408.04       1356.84        21.41 o                         
   3   6   2       3918.49       3892.39       101.53 o                         
   4   6   2        101.30        112.29        17.10 o                         
   5   6   2       1867.80       1815.71        64.54 o                         
   6   6   2         14.89         41.04        24.43 o                         
  -7   7   2        958.65       1031.17        31.72 o                         
  -6   7   2        172.32        144.22        12.58 o                         
  -5   7   2       2154.51       2163.14        53.13 o                         
  -4   7   2         16.24         48.33         9.05 o                         
  -3   7   2       2925.25       2737.68        73.49 o                         
  -2   7   2        155.45        170.62         6.36 o                         
  -1   7   2       2116.41       1995.90        32.76 o                         
   0   7   2       1001.92        971.32        25.33 o                         
   1   7   2        611.30        503.18        14.62 o                         
   2   7   2       1910.44       1801.96        34.70 o                         
   3   7   2          6.12         27.24         3.68 o                         
   4   7   2       1559.42       1429.60        69.82 o                         
   5   7   2        136.47        192.51        27.36 o                         
   6   7   2        684.72        734.75        54.72 o                         
  -7   8   2         19.77         16.07        11.05 o                         
  -6   8   2       1296.58       1326.57        36.86 o                         
  -5   8   2         96.27        146.85        12.95 o                         
  -4   8   2       2662.56       2557.57        70.52 o                         
  -3   8   2       1244.54       1365.50        30.84 o                         
  -2   8   2       3304.86       3248.08        56.07 o                         
  -1   8   2       3682.31       4005.31       104.80 o                         
   0   8   2       2265.39       2245.75        42.59 o                         
   1   8   2       4640.04       4696.51       107.76 o                         
   2   8   2        713.38        695.90        15.85 o                         
   3   8   2       3118.02       3069.71        63.00 o                         
   4   8   2         55.36         55.40        17.10 o                         
   5   8   2       1265.59       1298.77        51.08 o                         
   6   8   2         10.83         10.75        24.43 o                         
  -7   9   2        892.58        931.39        65.23 o                         
  -6   9   2          0.37         28.31        12.39 o                         
  -5   9   2       2320.55       2253.89       132.57 o                         
  -4   9   2        184.16        210.23        12.49 o                         
  -3   9   2       3566.97       3427.76       101.52 o                         
  -2   9   2       1107.08       1159.86        23.99 o                         
  -1   9   2       2915.48       2757.55        58.85 o                         
   0   9   2       2262.29       2425.32        56.37 o                         
   1   9   2       1059.97       1012.84        42.34 o                         
   2   9   2       2316.19       2437.80        46.74 o                         
   3   9   2         99.28        117.30         8.07 o                         
   4   9   2       1405.19       1385.84        67.43 o                         
   5   9   2         14.76         24.34        17.59 o                         
  -7  10   2         32.87         40.82        14.72 o                         
  -6  10   2        750.73        739.28        31.58 o                         
  -5  10   2         17.14         24.58        10.50 o                         
  -4  10   2       1371.24       1428.47        38.35 o                         
  -3  10   2        483.25        483.31        17.98 o                         
  -2  10   2       1415.21       1453.18        32.52 o                         
  -1  10   2       1655.22       1638.59        40.13 o                         
   0  10   2        750.35        737.18        26.94 o                         
   1  10   2       2438.12       2341.86        55.69 o                         
   2  10   2        140.29        157.70         8.69 o                         
   3  10   2       1959.87       1915.85        46.48 o                         
   4  10   2          1.68         25.06        13.68 o                         
   5  10   2        972.87        888.71        41.39 o                         
  -6  11   2         21.29         12.51        14.87 o                         
  -5  11   2        929.02        879.19        28.67 o                         
  -4  11   2         44.04         77.51        10.80 o                         
  -3  11   2       1513.80       1441.23        38.19 o                         
  -2  11   2        507.23        582.86        16.68 o                         
  -1  11   2       1536.82       1480.13        37.53 o                         
   0  11   2       1357.52       1558.11        84.04 o                         
   1  11   2        871.58        841.50        24.52 o                         
   2  11   2       1748.02       1657.92        37.60 o                         
   3  11   2        219.80        218.30        14.26 o                         
   4  11   2       1249.79       1268.31        50.78 o                         
   5  11   2         10.35         -8.33        15.71 o                         
  -6  12   2        870.66        832.66        31.59 o                         
  -5  12   2          2.28          1.39        11.43 o                         
  -4  12   2       1610.03       1521.93        42.14 o                         
  -3  12   2        146.62        176.53        22.85 o                         
  -2  12   2       1783.49       1704.35        43.18 o                         
  -1  12   2        597.73        644.57        20.67 o                         
   0  12   2       1051.11        932.46        31.96 o                         
   1  12   2       1058.78       1117.27        46.26 o                         
   2  12   2        241.84        228.01        11.29 o                         
   3  12   2       1024.85       1017.37        34.58 o                         
   4  12   2          0.75          6.84        15.20 o                         
  -5  13   2        810.57        832.42        29.88 o                         
  -4  13   2        423.26        421.76        22.71 o                         
  -3  13   2       1078.70       1034.53        74.33 o                         
  -2  13   2       1360.07       1343.83        36.41 o                         
  -1  13   2        768.00        824.01        32.11 o                         
   0  13   2       2085.87       2053.46        51.03 o                         
   1  13   2        234.40        256.78        13.79 o                         
   2  13   2       1727.08       1745.03        49.93 o                         
   3  13   2          7.06          1.64        11.46 o                         
   4  13   2        838.66        821.20        40.75 o                         
  -4  14   2        926.30        916.79        31.59 o                         
  -3  14   2        157.58        151.91        13.60 o                         
  -2  14   2        892.33        915.80        40.48 o                         
  -1  14   2        613.31        575.75        30.93 o                         
   0  14   2        428.78        449.98        29.89 o                         
   1  14   2        909.52        910.75        36.56 o                         
   2  14   2         63.24         39.19        12.16 o                         
   3  14   2        713.40        647.28        28.70 o                         
  -4  15   2         34.63         50.94        13.39 o                         
  -3  15   2       1111.54       1046.84        71.78 o                         
  -2  15   2        253.27        354.01        22.51 o                         
  -1  15   2        890.73        776.53        40.71 o                         
   0  15   2        600.55        620.50        23.67 o                         
   1  15   2        382.19        371.02        22.43 o                         
   2  15   2        752.57        781.42        31.38 o                         
  -2  16   2        933.67        918.93        37.39 o                         
  -1  16   2        766.96        833.32        34.19 o                         
   0  16   2        751.95        796.57        35.13 o                         
   1  16   2        957.98        905.39        44.85 o                         
  -8   1   3        112.05         90.71        12.98 o                         
  -7   1   3         31.44         27.14        10.70 o                         
  -6   1   3        305.26        277.28        14.52 o                         
  -5   1   3        136.94        108.82         9.60 o                         
  -4   1   3        918.33        987.10        26.74 o                         
  -3   1   3        565.80        369.52         9.14 o                         
  -2   1   3       1993.75       2256.81        34.85 o                         
  -1   1   3       1027.93        668.13        12.68 o                         
   0   1   3       1438.75       1697.17        32.03 o                         
   1   1   3        542.83        354.66        11.35 o                         
   2   1   3        364.60        389.55        12.17 o                         
   3   1   3         92.49         66.34         4.02 o                         
   4   1   3         81.94         63.84        11.39 o                         
   5   1   3          4.43         18.08        12.44 o                         
   6   1   3         26.85         26.51        16.54 o                         
  -8   2   3         81.93         91.39        13.00 o                         
  -7   2   3         27.76         35.87        10.73 o                         
  -6   2   3        190.67        178.13        14.47 o                         
  -5   2   3         86.22         93.66         9.38 o                         
  -4   2   3        504.25        440.91        17.43 o                         
  -3   2   3        240.79        245.54         7.30 o                         
  -2   2   3        830.10        675.17        12.69 o                         
  -1   2   3        304.52        381.56         8.21 o                         
   0   2   3        462.81        346.13         9.08 o                         
   1   2   3        112.44        186.27         5.24 o                         
   2   2   3        103.44         75.77         3.52 o                         
   3   2   3         17.33         32.07         4.18 o                         
   4   2   3         16.94         21.50         9.86 o                         
   5   2   3          2.95          8.43        12.66 o                         
   6   2   3          1.79         -1.09        14.75 o                         
  -8   3   3          8.03         14.56        11.58 o                         
  -7   3   3          0.71         12.50        10.73 o                         
  -6   3   3         27.36         17.49         8.65 o                         
  -5   3   3          0.76         -0.76         7.17 o                         
  -4   3   3         50.53         42.63         7.65 o                         
  -3   3   3         10.63         13.56         3.27 o                         
  -2   3   3         22.11         17.11         2.93 o                         
  -1   3   3         41.43         42.34         2.57 o                         
   0   3   3          2.17          5.62         1.86 o                         
   1   3   3         18.84         21.30         2.68 o                         
   2   3   3          5.59          2.83         2.36 o                         
   3   3   3          0.98          3.32         3.32 o                         
   4   3   3          2.28          2.28         9.16 o                         
   5   3   3          1.40         -0.78        11.50 o                         
   6   3   3          1.93        -14.31        14.31 o                         
  -8   4   3         44.84         39.33        12.58 o                         
  -7   4   3          0.94         -5.26        10.24 o                         
  -6   4   3         56.45         62.54        10.13 o                         
  -5   4   3          9.75         17.49         8.11 o                         
  -4   4   3         15.01         11.20         4.76 o                         
  -3   4   3         58.46         57.89         3.75 o                         
  -2   4   3         23.63         36.96         3.73 o                         
  -1   4   3         70.75         63.87         3.08 o                         
   0   4   3        118.88        127.27         3.78 o                         
   1   4   3         34.73         50.29         3.81 o                         
   2   4   3        119.19        127.87         6.72 o                         
   3   4   3          7.79         14.93         3.49 o                         
   4   4   3         84.25         84.26        15.64 o                         
   5   4   3          0.92         19.18        15.64 o                         
   6   4   3         50.02         44.95        25.41 o                         
  -8   5   3          2.10          5.98        12.30 o                         
  -7   5   3        102.74        102.06        13.05 o                         
  -6   5   3          0.55          1.92         9.52 o                         
  -5   5   3        188.21        162.50        10.13 o                         
  -4   5   3          7.51         17.51         3.94 o                         
  -3   5   3        223.86        196.68         9.16 o                         
  -2   5   3         29.80         29.43         2.90 o                         
  -1   5   3        115.12        116.56         4.15 o                         
   0   5   3         97.34         75.83         3.29 o                         
   1   5   3          2.45          3.43         2.54 o                         
   2   5   3        132.56        107.75         4.38 o                         
   3   5   3         32.60         35.95         6.05 o                         
   4   5   3         64.72         53.26        13.68 o                         
   5   5   3         66.75         73.45        18.76 o                         
   6   5   3         12.88        -22.48        22.48 o                         
  -8   6   3        131.38        154.45        15.22 o                         
  -7   6   3         50.00         48.85        12.84 o                         
  -6   6   3        361.45        347.15        29.62 o                         
  -5   6   3        226.91        215.05        13.82 o                         
  -4   6   3        781.62        717.84        25.34 o                         
  -3   6   3        672.47        705.59        23.48 o                         
  -2   6   3       1164.46       1080.21        19.11 o                         
  -1   6   3       1255.60       1367.52        23.09 o                         
   0   6   3        817.15        737.60        13.35 o                         
   1   6   3       1253.68       1241.14        22.62 o                         
   2   6   3        198.43        201.96         7.27 o                         
   3   6   3        729.39        687.22        17.24 o                         
   4   6   3         11.66          2.93         9.17 o                         
   5   6   3        280.39        263.84        31.27 o                         
   6   6   3          1.14          0.00        26.38 o                         
  -8   7   3         23.10         33.35        14.95 o                         
  -7   7   3        238.36        230.54        15.85 o                         
  -6   7   3        248.35        260.74        21.16 o                         
  -5   7   3        311.69        300.58        14.57 o                         
  -4   7   3       1082.80       1111.69        44.75 o                         
  -3   7   3        155.69        172.23        11.43 o                         
  -2   7   3       2510.22       2649.31        50.05 o                         
  -1   7   3          1.21         11.28         2.86 o                         
   0   7   3       2929.29       3008.60        61.70 o                         
   1   7   3         83.18         79.74         5.70 o                         
   2   7   3       1850.98       1866.43        35.66 o                         
   3   7   3        151.37        152.96        10.41 o                         
   4   7   3        781.56        835.00        35.06 o                         
   5   7   3        124.82        154.40        27.36 o                         
  -7   8   3         63.80         83.14        13.18 o                         
  -6   8   3        723.38        708.79        30.47 o                         
  -5   8   3        445.95        458.17        30.81 o                         
  -4   8   3        862.03        841.13        29.12 o                         
  -3   8   3       1327.17       1298.67        33.81 o                         
  -2   8   3        480.02        438.03        11.37 o                         
  -1   8   3       1881.27       1906.76        36.47 o                         
   0   8   3         46.56         57.91         5.74 o                         
   1   8   3       1351.31       1389.62        30.58 o                         
   2   8   3         35.19         62.30         5.24 o                         
   3   8   3        580.73        599.82        18.85 o                         
   4   8   3        135.86        176.49        19.06 o                         
   5   8   3        167.95        174.92        31.27 o                         
  -7   9   3        324.46        310.89        33.43 o                         
  -6   9   3        162.28        163.70        16.52 o                         
  -5   9   3        493.78        520.84        29.21 o                         
  -4   9   3        560.68        533.42        20.03 o                         
  -3   9   3        453.77        449.87        13.82 o                         
  -2   9   3       1152.70       1111.75        23.32 o                         
  -1   9   3        188.60        202.30        11.14 o                         
   0   9   3       1371.81       1325.10        51.80 o                         
   1   9   3          8.09         24.67         5.74 o                         
   2   9   3        966.68        903.94        22.35 o                         
   3   9   3         28.32         37.42         7.71 o                         
   4   9   3        426.96        422.89        25.32 o                         
   5   9   3         64.91         78.18        26.38 o                         
  -7  10   3         92.67         97.85        16.85 o                         
  -6  10   3        211.64        188.48        17.26 o                         
  -5  10   3        341.40        351.67        25.95 o                         
  -4  10   3        311.45        300.29        15.16 o                         
  -3  10   3        840.57        811.48        20.82 o                         
  -2  10   3        253.35        236.17         9.91 o                         
  -1  10   3       1393.59       1260.38        32.41 o                         
   0  10   3         79.09         92.97        11.78 o                         
   1  10   3       1446.59       1335.07        40.28 o                         
   2  10   3          0.22         15.29         6.22 o                         
   3  10   3        906.12        832.99        24.68 o                         
   4  10   3         26.60         30.00        15.15 o                         
  -6  11   3          9.93        -11.87        11.87 o                         
  -5  11   3        580.71        530.41        41.58 o                         
  -4  11   3        126.23        148.52        15.52 o                         
  -3  11   3        697.90        658.20        22.46 o                         
  -2  11   3        354.83        402.09        13.86 o                         
  -1  11   3        459.62        378.93        18.41 o                         
   0  11   3        463.37        523.27        21.96 o                         
   1  11   3        111.28         95.96         8.41 o                         
   2  11   3        322.71        366.31        13.63 o                         
   3  11   3          0.79          2.66        13.46 o                         
   4  11   3        119.33        127.07        18.22 o                         
  -6  12   3        113.65        138.78        16.50 o                         
  -5  12   3          5.21          1.34        11.78 o                         
  -4  12   3         64.08         76.92        11.75 o                         
  -3  12   3         89.00         98.42        11.14 o                         
  -2  12   3          4.49          5.77         7.96 o                         
  -1  12   3        214.68        255.02        16.09 o                         
   0  12   3        102.13         64.12        11.26 o                         
   1  12   3        215.99        227.18        14.81 o                         
   2  12   3        216.98        228.28        11.80 o                         
   3  12   3        110.91        115.00        19.54 o                         
   4  12   3        201.99        183.30        21.39 o                         
  -5  13   3        140.16        149.91        15.48 o                         
  -4  13   3        420.61        390.75        24.72 o                         
  -3  13   3        117.49        142.85        13.77 o                         
  -2  13   3        806.36        748.74        30.19 o                         
  -1  13   3         27.60         47.20        12.54 o                         
   0  13   3        884.71        868.12        31.73 o                         
   1  13   3          2.98          6.03         9.44 o                         
   2  13   3        584.77        567.59        22.36 o                         
   3  13   3         38.40         14.43        17.10 o                         
  -4  14   3        506.38        508.82        22.81 o                         
  -3  14   3        434.85        515.61        53.35 o                         
  -2  14   3        423.42        371.23        21.55 o                         
  -1  14   3        738.94        724.00        36.27 o                         
   0  14   3        159.96        146.09        12.40 o                         
   1  14   3        738.68        759.01        26.23 o                         
   2  14   3          8.17         -1.91        10.72 o                         
  -3  15   3        236.45        251.45        32.55 o                         
  -2  15   3        351.53        382.00        28.81 o                         
  -1  15   3         51.01         31.58        13.94 o                         
   0  15   3        542.53        532.65        24.25 o                         
   1  15   3         10.82          1.18        11.19 o                         
  -2  16   3        367.39        333.24        26.26 o                         
  -1  16   3       1120.50       1021.25        38.87 o                         
  -8   0   4       1094.87       1095.61        49.40 o                         
  -7   0   4        115.85        144.70        19.31 o                         
  -6   0   4       1455.75       1473.04        57.69 o                         
  -5   0   4        430.64        409.02        36.64 o                         
  -4   0   4        762.22        935.58        47.88 o                         
  -3   0   4        386.96        354.92        32.75 o                         
  -2   0   4          1.59         36.86         5.95 o                         
  -1   0   4        156.70         98.97         6.99 o                         
   0   0   4        609.58        497.11        16.22 o                         
   1   0   4        118.44         80.49         5.86 o                         
   2   0   4       1177.27       1194.17        42.82 o                         
   3   0   4         44.00         49.84        14.66 o                         
   4   0   4        948.59        973.19        55.70 o                         
   5   0   4         17.01         43.97        21.50 o                         
  -8   1   4        292.27        354.42        19.61 o                         
  -7   1   4        721.86        706.10        26.24 o                         
  -6   1   4       1780.76       1793.03        71.79 o                         
  -5   1   4        689.86        623.36        24.82 o                         
  -4   1   4       5346.52       5256.73       120.32 o                         
  -3   1   4        180.32        207.22         7.57 o                         
  -2   1   4       8805.57       8629.39       135.86 o                         
  -1   1   4         40.13        206.86         8.96 o                         
   0   1   4       7279.11       7185.33       131.11 o                         
   1   1   4        505.47        643.90        14.33 o                         
   2   1   4       3218.63       3158.02       102.95 o                         
   3   1   4        805.13        839.65        24.97 o                         
   4   1   4        814.58        865.79        42.02 o                         
   5   1   4        565.88        643.92        33.22 o                         
  -8   2   4        752.77        757.54        28.70 o                         
  -7   2   4       1146.65       1202.64        36.01 o                         
  -6   2   4       1167.34       1047.25        31.02 o                         
  -5   2   4       3939.67       4162.94        97.23 o                         
  -4   2   4        968.21        878.19        25.28 o                         
  -3   2   4       8792.57       9293.27       156.97 o                         
  -2   2   4        156.65        281.28        10.20 o                         
  -1   2   4      11336.57      11366.45       167.97 o                         
   0   2   4        241.02        457.25        13.30 o                         
   1   2   4       7566.72       7437.45       147.96 o                         
   2   2   4       1113.64       1245.17        29.44 o                         
   3   2   4       2962.37       2793.78       120.16 o                         
   4   2   4       1158.79       1225.31        45.92 o                         
   5   2   4        735.62        787.04        44.95 o                         
  -8   3   4        361.09        403.88        20.38 o                         
  -7   3   4       1524.24       1471.95        42.29 o                         
  -6   3   4       1439.73       1413.43        38.84 o                         
  -5   3   4       1837.33       1750.03        44.70 o                         
  -4   3   4       3675.14       3634.34        75.24 o                         
  -3   3   4        997.16        964.35        20.93 o                         
  -2   3   4       5888.97       5868.28        93.15 o                         
  -1   3   4         15.15        125.33         4.40 o                         
   0   3   4       5388.05       5084.25        93.54 o                         
   1   3   4        556.44        684.70        17.35 o                         
   2   3   4       2724.13       2509.36        51.10 o                         
   3   3   4       1180.51       1262.65        31.52 o                         
   4   3   4        754.29        765.65        32.69 o                         
   5   3   4        933.09        975.89        53.75 o                         
  -8   4   4        563.69        571.05        25.11 o                         
  -7   4   4       1157.40       1197.94        37.80 o                         
  -6   4   4        819.58        760.00        22.03 o                         
  -5   4   4       4374.89       4214.33        87.30 o                         
  -4   4   4        500.28        473.86        14.72 o                         
  -3   4   4       9352.51       9281.67       207.53 o                         
  -2   4   4         18.04        147.22         5.60 o                         
  -1   4   4      10599.11      10697.22       167.78 o                         
   0   4   4        260.42        476.04        10.04 o                         
   1   4   4       6250.50       6193.54       138.39 o                         
   2   4   4        793.24        939.83        20.67 o                         
   3   4   4       2170.40       2133.58        44.88 o                         
   4   4   4        832.12        875.58        41.04 o                         
   5   4   4        439.34        427.04        39.09 o                         
  -8   5   4        222.48        281.30        18.07 o                         
  -7   5   4        870.46        880.70        29.91 o                         
  -6   5   4       1262.20       1385.19        49.35 o                         
  -5   5   4        603.93        607.02        18.21 o                         
  -4   5   4       3512.47       3601.90        83.63 o                         
  -3   5   4         10.54         61.67         6.79 o                         
  -2   5   4       5445.90       5660.74        84.94 o                         
  -1   5   4        674.72        656.96        12.58 o                         
   0   5   4       4853.98       4915.25        90.15 o                         
   1   5   4       1802.17       1782.31        42.01 o                         
   2   5   4       2603.91       2608.81        48.86 o                         
   3   5   4       1796.34       1832.54        39.28 o                         
   4   5   4        860.45        923.87        41.07 o                         
   5   5   4       1074.09       1097.29        70.36 o                         
  -8   6   4        716.61        712.19        68.66 o                         
  -7   6   4        436.91        452.24        20.76 o                         
  -6   6   4       1104.07       1043.63        31.85 o                         
  -5   6   4       1985.97       1964.07        50.35 o                         
  -4   6   4        910.60        839.98        23.55 o                         
  -3   6   4       4776.53       4742.24       108.08 o                         
  -2   6   4        192.02        287.17         7.83 o                         
  -1   6   4       6346.48       6238.33       105.79 o                         
   0   6   4         98.56        255.71         8.02 o                         
   1   6   4       4494.99       4203.92        84.50 o                         
   2   6   4        703.96        804.38        24.26 o                         
   3   6   4       1776.79       1772.75        38.33 o                         
   4   6   4        852.11        959.51        58.63 o                         
   5   6   4        405.11        435.83        41.04 o                         
  -8   7   4        280.98        298.96        20.01 o                         
  -7   7   4        688.61        648.36        25.81 o                         
  -6   7   4       1326.69       1368.79        38.80 o                         
  -5   7   4        986.52        920.20        32.87 o                         
  -4   7   4       3581.40       3489.28        94.97 o                         
  -3   7   4        725.80        682.68        27.00 o                         
  -2   7   4       5743.31       5540.29       102.26 o                         
  -1   7   4        101.76        165.73         6.64 o                         
   0   7   4       5165.68       4823.94        89.08 o                         
   1   7   4        121.04        242.79         8.44 o                         
   2   7   4       2562.42       2417.07        50.48 o                         
   3   7   4        496.23        547.18        18.06 o                         
   4   7   4        694.69        648.76        47.88 o                         
   5   7   4        471.07        447.56        43.00 o                         
  -7   8   4        758.48        747.77        33.06 o                         
  -6   8   4        681.77        655.51        28.76 o                         
  -5   8   4       1976.76       2003.95        59.42 o                         
  -4   8   4        272.45        287.79        16.43 o                         
  -3   8   4       3410.70       3353.80       109.85 o                         
  -2   8   4         15.21         63.12         5.36 o                         
  -1   8   4       3668.63       3788.99        77.50 o                         
   0   8   4        544.06        572.73        17.42 o                         
   1   8   4       2404.48       2326.08        48.83 o                         
   2   8   4       1021.42       1063.01        28.56 o                         
   3   8   4        951.89        911.95        26.05 o                         
   4   8   4        874.69        977.10        61.56 o                         
  -7   9   4        315.26        299.02        21.44 o                         
  -6   9   4       1170.18       1170.57        45.37 o                         
  -5   9   4        226.65        225.18        20.83 o                         
  -4   9   4       2887.43       2787.68        67.66 o                         
  -3   9   4         15.83         58.27         6.73 o                         
  -2   9   4       4046.10       3921.04        73.38 o                         
  -1   9   4        116.64        178.83         8.87 o                         
   0   9   4       3307.44       3213.44        74.87 o                         
   1   9   4        428.41        472.13        19.01 o                         
   2   9   4       1673.85       1702.13        42.62 o                         
   3   9   4        505.71        565.54        19.92 o                         
   4   9   4        538.39        550.06        44.95 o                         
  -7  10   4         51.14         79.11        27.86 o                         
  -6  10   4        421.63        424.87        24.23 o                         
  -5  10   4        340.40        328.70        17.47 o                         
  -4  10   4        289.15        312.49        15.98 o                         
  -3  10   4        783.39        824.10        26.23 o                         
  -2  10   4         36.57         60.85         8.42 o                         
  -1  10   4        914.40        937.51        30.83 o                         
   0  10   4         48.88         70.53         9.77 o                         
   1  10   4        572.82        546.79        19.05 o                         
   2  10   4        228.05        255.37        16.50 o                         
   3  10   4        164.39        158.86        15.79 o                         
   4  10   4        245.29        258.96        34.20 o                         
  -6  11   4        174.96        212.35        17.29 o                         
  -5  11   4        714.83        675.48        43.06 o                         
  -4  11   4        567.14        588.36        25.25 o                         
  -3  11   4        414.00        419.47        20.73 o                         
  -2  11   4        971.14       1037.21        31.17 o                         
  -1  11   4         36.04         47.58        13.75 o                         
   0  11   4        901.04        909.05        30.63 o                         
   1  11   4         82.20        120.15        10.42 o                         
   2  11   4        417.10        416.29        17.57 o                         
   3  11   4        274.31        294.55        18.32 o                         
  -6  12   4        244.90        209.83        17.84 o                         
  -5  12   4       1273.42       1303.25        42.67 o                         
  -4  12   4        187.30        182.92        14.08 o                         
  -3  12   4       2540.12       2494.01        61.87 o                         
  -2  12   4         30.54         53.75        12.33 o                         
  -1  12   4       3033.50       2920.93       112.03 o                         
   0  12   4         31.74        120.78        13.05 o                         
   1  12   4       2188.06       2196.83        48.75 o                         
   2  12   4        184.18        234.91        16.85 o                         
   3  12   4        976.80        973.05        43.04 o                         
  -5  13   4        206.43        234.84        22.23 o                         
  -4  13   4        883.97        854.09        29.47 o                         
  -3  13   4         27.92         29.04        14.39 o                         
  -2  13   4       1280.10       1197.09        41.18 o                         
  -1  13   4         51.49         68.64        13.11 o                         
   0  13   4       1159.39       1112.88        38.09 o                         
   1  13   4        265.10        274.52        13.64 o                         
   2  13   4        670.98        650.97        28.56 o                         
  -4  14   4        209.29        161.23        19.17 o                         
  -3  14   4       1180.95       1156.91        42.62 o                         
  -2  14   4         26.42         45.79        15.63 o                         
  -1  14   4       1292.61       1295.45        43.43 o                         
   0  14   4         36.45         48.58        13.62 o                         
   1  14   4        873.74        861.75        28.77 o                         
  -3  15   4         79.11         72.85        16.71 o                         
  -2  15   4       1458.76       1569.30        51.83 o                         
  -1  15   4          1.37         43.64        15.12 o                         
   0  15   4       1406.09       1323.39        39.22 o                         
  -8   1   5          2.96         13.32        12.53 o                         
  -7   1   5          1.26         19.02        11.58 o                         
  -6   1   5         18.71         30.75        10.41 o                         
  -5   1   5          4.52         13.41         8.99 o                         
  -4   1   5         64.44         72.40         7.85 o                         
  -3   1   5          1.73         -4.66         4.66 o                         
  -2   1   5         80.33         68.62         5.45 o                         
  -1   1   5          4.19         11.97         2.50 o                         
   0   1   5         16.40         17.38         4.63 o                         
   1   1   5         18.43         32.67         7.76 o                         
   2   1   5          5.62          3.62         4.33 o                         
   3   1   5         12.78         12.25        10.30 o                         
   4   1   5         32.31         24.38        13.07 o                         
   5   1   5          3.53        -15.64        15.64 o                         
  -8   2   5         20.18         22.74        14.95 o                         
  -7   2   5          0.56         17.53        11.79 o                         
  -6   2   5         18.13         23.01        15.80 o                         
  -5   2   5          6.23          0.73         8.52 o                         
  -4   2   5          9.85         17.55         6.70 o                         
  -3   2   5         26.13         20.42         6.42 o                         
  -2   2   5          0.43          0.02         4.17 o                         
  -1   2   5         39.12         50.14         4.67 o                         
   0   2   5          2.84         -0.23         4.58 o                         
   1   2   5         25.37         16.41         4.36 o                         
   2   2   5          2.39         -0.21         3.44 o                         
   3   2   5          8.33         13.50        10.80 o                         
   4   2   5          0.45          6.81        14.17 o                         
   5   2   5          1.30        -13.66        17.61 o                         
  -8   3   5        183.60        177.19        16.31 o                         
  -7   3   5         92.30         85.21        14.81 o                         
  -6   3   5        301.53        252.02        13.57 o                         
  -5   3   5         35.63         33.86         7.58 o                         
  -4   3   5        344.52        283.90        13.41 o                         
  -3   3   5          0.72          0.21         5.32 o                         
  -2   3   5        204.66        150.47         7.24 o                         
  -1   3   5          8.66         11.06         3.30 o                         
   0   3   5         53.01         46.70         5.40 o                         
   1   3   5         20.47         28.77         5.43 o                         
   2   3   5          4.04         12.87         4.40 o                         
   3   3   5         23.73         26.43         9.20 o                         
   4   3   5          0.69         15.38        12.91 o                         
   5   3   5         18.29         -2.93        24.43 o                         
  -8   4   5         56.88         79.59        14.85 o                         
  -7   4   5        340.41        292.31        17.45 o                         
  -6   4   5        176.93        189.32        11.78 o                         
  -5   4   5        490.26        500.89        17.14 o                         
  -4   4   5        473.54        446.33        17.91 o                         
  -3   4   5        462.97        458.59        19.17 o                         
  -2   4   5        786.05        702.98        15.06 o                         
  -1   4   5        274.99        335.37         8.26 o                         
   0   4   5        717.99        649.07        16.46 o                         
   1   4   5        118.25        153.99         7.56 o                         
   2   4   5        445.81        444.18        14.02 o                         
   3   4   5         41.12         34.49         9.18 o                         
   4   4   5        225.35        223.78        29.32 o                         
  -8   5   5         70.46         80.85        17.42 o                         
  -7   5   5         16.67         35.40        12.40 o                         
  -6   5   5        278.72        262.24        12.99 o                         
  -5   5   5         50.89         65.72         8.78 o                         
  -4   5   5        684.53        671.66        21.50 o                         
  -3   5   5        146.82        171.54        10.21 o                         
  -2   5   5       1019.21        988.94        24.17 o                         
  -1   5   5        280.08        311.51         8.25 o                         
   0   5   5        816.92        754.59        20.86 o                         
   1   5   5        296.04        291.03        11.16 o                         
   2   5   5        377.44        359.13        12.57 o                         
   3   5   5        177.00        173.94        16.54 o                         
   4   5   5        118.18        137.78        29.32 o                         
  -8   6   5        491.49        391.46        22.43 o                         
  -7   6   5         35.17         27.12        14.67 o                         
  -6   6   5        745.65        695.07        33.95 o                         
  -5   6   5        135.11        103.35         9.21 o                         
  -4   6   5        795.09        680.89        21.95 o                         
  -3   6   5        266.23        223.24        13.82 o                         
  -2   6   5        480.55        398.56        10.96 o                         
  -1   6   5        221.82        181.07         6.76 o                         
   0   6   5        104.32         86.18         6.15 o                         
   1   6   5         48.99         53.31         6.50 o                         
   2   6   5          3.65          4.35         5.67 o                         
   3   6   5          1.93         20.49        12.66 o                         
   4   6   5          7.05         17.59        23.45 o                         
  -8   7   5         28.47         33.64        14.75 o                         
  -7   7   5          7.00         20.20        14.16 o                         
  -6   7   5         15.58          8.60        17.55 o                         
  -5   7   5          0.94         14.64        11.46 o                         
  -4   7   5         15.72         16.97         7.43 o                         
  -3   7   5         44.41         36.31         9.01 o                         
  -2   7   5         23.60         21.18         5.82 o                         
  -1   7   5        134.26        122.92         7.73 o                         
   0   7   5         22.17         18.58         4.27 o                         
   1   7   5        171.93        181.80         8.63 o                         
   2   7   5         17.29         14.62         7.17 o                         
   3   7   5        120.38        109.08        15.44 o                         
   4   7   5         16.85        -11.73        26.38 o                         
  -7   8   5        131.27        137.52        17.59 o                         
  -6   8   5        142.14        130.83        16.93 o                         
  -5   8   5        315.73        272.51        18.39 o                         
  -4   8   5        389.42        353.89        26.42 o                         
  -3   8   5        423.42        432.98        14.91 o                         
  -2   8   5        634.87        603.62        19.23 o                         
  -1   8   5        350.30        346.32        11.19 o                         
   0   8   5        613.31        592.83        20.80 o                         
   1   8   5        185.80        196.99        13.04 o                         
   2   8   5        403.61        387.03        16.09 o                         
   3   8   5         57.45         79.88        15.26 o                         
   4   8   5        194.72        203.26        33.22 o                         
  -7   9   5        152.52        181.18        19.98 o                         
  -6   9   5        636.80        660.22        62.05 o                         
  -5   9   5        112.08        110.08        14.60 o                         
  -4   9   5        931.98        788.43        25.95 o                         
  -3   9   5         16.75         45.37         8.45 o                         
  -2   9   5        897.09        863.47        27.22 o                         
  -1   9   5         29.03         57.47        11.01 o                         
   0   9   5        514.68        502.36        18.13 o                         
   1   9   5        147.92        162.37        12.73 o                         
   2   9   5        161.26        183.37        12.03 o                         
   3   9   5        188.69        198.00        19.25 o                         
  -7  10   5        216.94        196.48        27.23 o                         
  -6  10   5          5.11          8.17        14.64 o                         
  -5  10   5        562.62        573.19        24.12 o                         
  -4  10   5         23.36         37.64        10.81 o                         
  -3  10   5        898.26        872.83        45.70 o                         
  -2  10   5        210.53        207.98        17.35 o                         
  -1  10   5        841.69        789.43        28.34 o                         
   0  10   5        468.87        448.00        17.91 o                         
   1  10   5        444.40        437.15        20.87 o                         
   2  10   5        481.95        475.13        18.91 o                         
   3  10   5        130.73        104.56        27.36 o                         
  -6  11   5        436.17        440.69        25.37 o                         
  -5  11   5         17.17         42.31        12.97 o                         
  -4  11   5        730.52        726.12        26.23 o                         
  -3  11   5        177.18        180.32        13.14 o                         
  -2  11   5        711.98        757.29        53.42 o                         
  -1  11   5        438.38        464.16        21.72 o                         
   0  11   5        354.54        376.20        16.93 o                         
   1  11   5        519.69        524.64        24.42 o                         
   2  11   5         63.90         80.92        11.29 o                         
  -5  12   5        380.38        379.92        20.44 o                         
  -4  12   5          0.55         26.56        11.72 o                         
  -3  12   5        368.27        389.33        23.36 o                         
  -2  12   5         50.37         72.99        13.47 o                         
  -1  12   5        187.17        229.00        16.93 o                         
   0  12   5        151.29        154.20        14.67 o                         
   1  12   5         38.66         37.77        15.74 o                         
   2  12   5        168.39        201.26        17.64 o                         
  -5  13   5          0.24          1.05        14.72 o                         
  -4  13   5        659.14        651.15        31.91 o                         
  -3  13   5         81.76         86.89        17.06 o                         
  -2  13   5        710.12        636.81        36.67 o                         
  -1  13   5        249.73        220.43        17.18 o                         
   0  13   5        460.95        481.95        21.48 o                         
   1  13   5        305.19        263.96        21.72 o                         
  -4  14   5          0.92          0.46        16.09 o                         
  -3  14   5        931.36        921.66        37.58 o                         
  -2  14   5        119.34        147.17        17.50 o                         
  -1  14   5        680.87        715.65        31.55 o                         
   0  14   5        367.28        421.46        52.02 o                         
  -8   0   6         24.12        117.10        21.76 o                         
  -7   0   6       2427.65       2307.47        85.68 o                         
  -6   0   6         42.03        106.78        17.93 o                         
  -5   0   6       3617.25       3645.04       146.09 o                         
  -4   0   6        575.21        573.72        24.05 o                         
  -3   0   6       3118.84       3099.20       134.24 o                         
  -2   0   6       1614.17       1415.09        41.08 o                         
  -1   0   6       1323.09       1324.93        48.31 o                         
   0   0   6       2224.19       1990.37        68.00 o                         
   1   0   6        170.62        257.48        28.83 o                         
   2   0   6       1774.75       1598.50        84.04 o                         
   3   0   6         11.92         49.84        18.57 o                         
   4   0   6        879.73        858.86        56.68 o                         
  -8   1   6        972.71        985.10        35.83 o                         
  -7   1   6         61.57        132.81        14.62 o                         
  -6   1   6       2206.45       2027.60        53.01 o                         
  -5   1   6        954.54       1025.65        27.69 o                         
  -4   1   6       3064.14       2843.79        68.52 o                         
  -3   1   6       3199.91       3051.04        58.96 o                         
  -2   1   6       2398.72       2390.72        58.00 o                         
  -1   1   6       4759.94       4575.45       104.91 o                         
   0   1   6        905.70        978.22        26.45 o                         
   1   1   6       3802.42       3624.85        83.50 o                         
   2   1   6        102.92        175.89        15.71 o                         
   3   1   6       1856.78       1955.22        76.22 o                         
   4   1   6          5.31         44.20        16.54 o                         
  -8   2   6         42.21        105.23        16.87 o                         
  -7   2   6       2057.82       2046.79        71.79 o                         
  -6   2   6         32.12        116.90        11.00 o                         
  -5   2   6       3454.90       3415.45        73.15 o                         
  -4   2   6        721.06        864.24        26.62 o                         
  -3   2   6       3433.09       3261.59        62.69 o                         
  -2   2   6       2297.12       2305.70        57.07 o                         
  -1   2   6       1633.58       1595.12        40.27 o                         
   0   2   6       3035.15       2939.88        68.97 o                         
   1   2   6        236.14        305.63        12.30 o                         
   2   2   6       2125.15       1996.17        69.42 o                         
   3   2   6          6.94         81.15        14.31 o                         
   4   2   6        914.72        907.75        85.50 o                         
  -8   3   6       1689.74       1708.33        60.11 o                         
  -7   3   6         29.60        112.09        12.74 o                         
  -6   3   6       3398.76       3387.04        73.30 o                         
  -5   3   6        436.94        569.59        22.22 o                         
  -4   3   6       4419.10       4272.67       104.06 o                         
  -3   3   6       1658.57       1770.72        49.37 o                         
  -2   3   6       3243.42       3116.17        55.06 o                         
  -1   3   6       2957.63       2785.33        66.19 o                         
   0   3   6       1122.25       1195.64        31.41 o                         
   1   3   6       2893.62       2700.93        72.89 o                         
   2   3   6        118.86        214.86        16.20 o                         
   3   3   6       1751.05       1705.07        61.45 o                         
   4   3   6          4.06         31.27        24.43 o                         
  -8   4   6         47.00         74.58        15.53 o                         
  -7   4   6        598.12        560.10        24.17 o                         
  -6   4   6        582.28        641.20        21.77 o                         
  -5   4   6       1214.83       1180.05        33.88 o                         
  -4   4   6       2138.76       2110.97        52.75 o                         
  -3   4   6       1468.16       1546.67        64.71 o                         
  -2   4   6       3780.03       3612.28        63.24 o                         
  -1   4   6       1091.02       1097.13        20.90 o                         
   0   4   6       3706.84       3528.95        86.21 o                         
   1   4   6        451.84        505.64        18.97 o                         
   2   4   6       2255.51       2250.34        76.62 o                         
   3   4   6         90.37        112.21        16.54 o                         
   4   4   6        877.87        903.81        64.50 o                         
  -8   5   6        280.32        282.42        19.75 o                         
  -7   5   6        516.66        551.53        24.60 o                         
  -6   5   6        490.54        515.92        21.00 o                         
  -5   5   6        398.40        430.54        20.14 o                         
  -4   5   6        362.80        389.68        16.85 o                         
  -3   5   6        181.56        232.93        12.86 o                         
  -2   5   6         64.69        107.88         6.65 o                         
  -1   5   6         36.35         54.49         5.77 o                         
   0   5   6         47.98         61.33         7.97 o                         
   1   5   6         51.15         44.92         9.90 o                         
   2   5   6        251.19        222.80        26.38 o                         
   3   5   6         50.91         41.52        15.54 o                         
  -8   6   6        100.43         99.78        19.72 o                         
  -7   6   6        830.29        827.68        35.33 o                         
  -6   6   6          7.22         41.04        14.01 o                         
  -5   6   6       1449.82       1410.55        82.78 o                         
  -4   6   6        143.95        195.10        12.35 o                         
  -3   6   6       1389.82       1390.52        32.84 o                         
  -2   6   6        705.58        771.61        17.64 o                         
  -1   6   6        611.29        613.52        13.90 o                         
   0   6   6       1076.14       1060.46        33.93 o                         
   1   6   6         59.18         94.49        10.06 o                         
   2   6   6        780.96        815.86        52.77 o                         
   3   6   6         23.39         28.53        15.44 o                         
  -7   7   6        260.22        277.70        21.75 o                         
  -6   7   6       1757.37       1660.31        63.97 o                         
  -5   7   6       1324.82       1408.39        38.76 o                         
  -4   7   6       2885.61       2749.07        69.68 o                         
  -3   7   6       3384.61       3633.81        76.37 o                         
  -2   7   6       2796.16       2695.66        58.01 o                         
  -1   7   6       4703.46       4671.95       107.67 o                         
   0   7   6       1497.22       1497.23        45.20 o                         
   1   7   6       3803.53       3756.51       100.97 o                         
   2   7   6        439.12        525.57        29.00 o                         
   3   7   6       1952.08       1908.13        70.44 o                         
  -7   8   6       1401.94       1350.97        48.44 o                         
  -6   8   6          3.85         67.40        16.05 o                         
  -5   8   6       1885.50       1957.93        59.58 o                         
  -4   8   6        188.46        217.88        18.32 o                         
  -3   8   6       1456.51       1482.58        39.54 o                         
  -2   8   6        687.84        644.72        24.94 o                         
  -1   8   6        520.26        629.31        31.48 o                         
   0   8   6       1096.89        966.41        32.95 o                         
   1   8   6         31.79         96.53        11.55 o                         
   2   8   6        976.95        880.93        40.38 o                         
   3   8   6         37.31         71.77        17.11 o                         
  -7   9   6         26.29         59.11        19.23 o                         
  -6   9   6       1126.54       1082.54        40.55 o                         
  -5   9   6        398.25        451.73        22.98 o                         
  -4   9   6       1329.48       1288.85        37.31 o                         
  -3   9   6       1254.50       1209.31        34.04 o                         
  -2   9   6        938.42       1020.56        35.06 o                         
  -1   9   6       1872.24       1784.85        46.25 o                         
   0   9   6        340.71        408.15        24.11 o                         
   1   9   6       1613.14       1634.89        49.41 o                         
   2   9   6         31.89         88.08        16.83 o                         
  -6  10   6         80.14        111.43        15.09 o                         
  -5  10   6       1653.03       1672.98        46.87 o                         
  -4  10   6        540.48        514.28        31.14 o                         
  -3  10   6       1694.94       1660.80        43.91 o                         
  -2  10   6       1279.08       1211.74        40.09 o                         
  -1  10   6        983.90       1039.14        33.99 o                         
   0  10   6       1583.79       1523.05        47.87 o                         
   1  10   6        276.05        320.06        18.73 o                         
   2  10   6       1159.58       1109.30        47.99 o                         
  -6  11   6       1078.57       1006.36        35.60 o                         
  -5  11   6         47.00         85.76        13.80 o                         
  -4  11   6       1320.58       1337.98        39.23 o                         
  -3  11   6        385.46        421.02        24.22 o                         
  -2  11   6        875.84        847.61        49.40 o                         
  -1  11   6        839.64        837.26        28.70 o                         
   0  11   6        235.64        297.11        19.87 o                         
   1  11   6        879.69        806.43        31.95 o                         
  -5  12   6        662.73        617.93        31.31 o                         
  -4  12   6        432.73        454.89        25.90 o                         
  -3  12   6        741.59        734.80        32.51 o                         
  -2  12   6        958.93        913.81        34.71 o                         
  -1  12   6        460.38        477.35        21.82 o                         
   0  12   6       1094.34       1106.96        40.38 o                         
   1  12   6        134.23        176.86        21.07 o                         
  -4  13   6        733.32        713.39        41.43 o                         
  -3  13   6        136.16         93.96        16.80 o                         
  -2  13   6        463.61        495.84        25.63 o                         
  -1  13   6        305.23        293.11        18.08 o                         
  -8   1   7         36.59         46.94        15.75 o                         
  -7   1   7         27.20         28.24        11.41 o                         
  -6   1   7         52.02         61.03        10.94 o                         
  -5   1   7          7.21          1.34         9.25 o                         
  -4   1   7         37.01         21.57        10.09 o                         
  -3   1   7          0.96         10.09         6.69 o                         
  -2   1   7          5.19         -3.96         3.96 o                         
  -1   1   7          5.02         25.09         8.15 o                         
   0   1   7          2.69          9.34         7.33 o                         
   1   1   7          0.68         10.52        14.84 o                         
   2   1   7         11.76         11.28        13.35 o                         
   3   1   7          0.60         -8.73        14.75 o                         
  -8   2   7         10.16          8.94        14.27 o                         
  -7   2   7          8.32         16.34        11.09 o                         
  -6   2   7         62.91         70.30        11.30 o                         
  -5   2   7         26.11         45.35        10.83 o                         
  -4   2   7        169.13        148.66        13.17 o                         
  -3   2   7         29.09         30.67         6.85 o                         
  -2   2   7        242.40        225.70         8.84 o                         
  -1   2   7          9.80         28.03         8.18 o                         
   0   2   7        197.56        194.76        11.42 o                         
   1   2   7          0.37         -7.33        14.51 o                         
   2   2   7         99.54         73.93        14.99 o                         
   3   2   7          0.37        -13.68        21.50 o                         
  -8   3   7         42.78         46.64        15.09 o                         
  -7   3   7         88.09         92.66        13.77 o                         
  -6   3   7         35.45         32.07        11.33 o                         
  -5   3   7        149.34        130.00        13.01 o                         
  -4   3   7         10.75          4.58         9.59 o                         
  -3   3   7        193.02        157.18         9.35 o                         
  -2   3   7          0.05          7.03         4.60 o                         
  -1   3   7        180.61        187.14        16.22 o                         
   0   3   7          9.75         15.29         9.87 o                         
   1   3   7        120.30        173.94        28.34 o                         
   2   3   7         30.45         32.76        13.36 o                         
   3   3   7         59.09         74.27        27.36 o                         
  -8   4   7         25.70          3.26        17.39 o                         
  -7   4   7        102.18        117.51        17.57 o                         
  -6   4   7         73.35         40.03        11.57 o                         
  -5   4   7        124.90        125.21        12.84 o                         
  -4   4   7        139.13         89.17        13.33 o                         
  -3   4   7        102.93        138.23        10.47 o                         
  -2   4   7        196.99        153.91         9.68 o                         
  -1   4   7         47.71         83.46        10.09 o                         
   0   4   7        214.79        178.53        14.53 o                         
   1   4   7          8.95         27.36        20.52 o                         
   2   4   7        172.55        131.92        25.41 o                         
   3   4   7          0.30        -12.70        22.48 o                         
  -7   5   7         60.01         69.78        16.37 o                         
  -6   5   7         31.74         38.57        11.60 o                         
  -5   5   7        252.23        249.55        15.26 o                         
  -4   5   7         22.41         34.91        10.42 o                         
  -3   5   7        527.21        517.39        18.18 o                         
  -2   5   7          3.11         16.00         7.53 o                         
  -1   5   7        596.10        608.18        21.64 o                         
   0   5   7          1.55         20.39         9.63 o                         
   1   5   7        398.53        352.77        35.18 o                         
   2   5   7          5.50         13.68        22.48 o                         
  -7   6   7         89.58         68.35        17.46 o                         
  -6   6   7         40.22         62.59        15.90 o                         
  -5   6   7         67.74         51.88        11.35 o                         
  -4   6   7         90.69        109.19        12.28 o                         
  -3   6   7          5.76         -6.34         8.12 o                         
  -2   6   7         89.39        134.39        10.13 o                         
  -1   6   7         28.46         35.40        11.24 o                         
   0   6   7         28.95         50.02        12.16 o                         
   1   6   7        107.29        123.13        26.38 o                         
   2   6   7          1.88        -15.06        15.15 o                         
  -7   7   7          2.61         20.71        19.07 o                         
  -6   7   7         50.33         41.12        15.37 o                         
  -5   7   7          2.40          0.70        10.05 o                         
  -4   7   7         53.73         73.46        10.21 o                         
  -3   7   7          4.29          9.81         9.27 o                         
  -2   7   7         31.83         38.44         9.42 o                         
  -1   7   7          4.29         25.23        11.53 o                         
   0   7   7          8.62          7.30        10.54 o                         
   1   7   7          4.36         20.52        21.50 o                         
   2   7   7          1.06         -9.73        22.48 o                         
  -7   8   7         23.57         41.60        20.86 o                         
  -6   8   7          6.68         24.70        15.04 o                         
  -5   8   7          7.89          9.90        11.76 o                         
  -4   8   7         37.29         13.53        11.28 o                         
  -3   8   7          0.99        -11.04        11.04 o                         
  -2   8   7         75.94         57.23        10.69 o                         
  -1   8   7          6.75          7.92        11.72 o                         
   0   8   7         86.23         71.61        12.68 o                         
   1   8   7         12.09         14.66        21.50 o                         
  -6   9   7        183.50        185.76        17.61 o                         
  -5   9   7        267.18        285.49        35.68 o                         
  -4   9   7        118.24        101.37        13.13 o                         
  -3   9   7        400.50        453.22        23.89 o                         
  -2   9   7         17.47         25.95        10.41 o                         
  -1   9   7        378.79        442.66        54.79 o                         
   0   9   7         10.69         31.07        12.57 o                         
   1   9   7        228.50        270.68        34.20 o                         
  -6  10   7        283.08        289.73        19.94 o                         
  -5  10   7        204.84        216.29        18.43 o                         
  -4  10   7        650.21        672.92        26.31 o                         
  -3  10   7        133.46        159.96        24.95 o                         
  -2  10   7        867.79        871.63        29.72 o                         
  -1  10   7         29.32         49.25        14.18 o                         
   0  10   7        689.66        707.17        30.48 o                         
  -5  11   7        120.21        108.71        19.43 o                         
  -4  11   7        146.05        150.90        19.91 o                         
  -3  11   7        285.39        247.13        19.21 o                         
  -2  11   7         27.76         33.38        11.98 o                         
  -1  11   7        339.71        325.98        22.75 o                         
   0  11   7          3.49         -1.62        13.90 o                         
  -4  12   7        206.70        150.03        29.83 o                         
  -3  12   7         73.73         82.49        17.03 o                         
  -2  12   7        297.65        249.83        31.74 o                         
  -8   0   8        140.29        188.60        40.07 o                         
  -7   0   8        650.56        664.71        47.83 o                         
  -6   0   8        456.31        457.72        41.97 o                         
  -5   0   8        516.39        613.37        35.58 o                         
  -4   0   8        779.40        704.81        36.96 o                         
  -3   0   8        148.63        257.85        27.36 o                         
  -2   0   8        763.93        816.83        38.53 o                         
  -1   0   8          7.35         25.52        14.27 o                         
   0   0   8        410.41        470.03        43.00 o                         
   1   0   8        180.60        196.42        31.27 o                         
   2   0   8         96.33        156.35        27.36 o                         
  -8   1   8        246.71        336.89        60.59 o                         
  -7   1   8        527.02        515.82        25.92 o                         
  -6   1   8        164.61        266.09        18.05 o                         
  -5   1   8       1334.16       1224.61        37.47 o                         
  -4   1   8          8.39         96.27        12.79 o                         
  -3   1   8       1951.73       1853.05        67.70 o                         
  -2   1   8         99.73        155.37        12.92 o                         
  -1   1   8       1702.31       1621.00        43.14 o                         
   0   1   8        348.91        309.77        25.57 o                         
   1   1   8        886.80        947.03        44.91 o                         
   2   1   8        391.75        368.04        20.92 o                         
  -7   2   8        279.51        413.75        22.29 o                         
  -6   2   8       1792.08       1642.60        41.54 o                         
  -5   2   8        116.57        266.32        17.22 o                         
  -4   2   8       3118.05       2786.06        70.10 o                         
  -3   2   8          3.67        148.57        10.77 o                         
  -2   2   8       3189.91       2938.33        72.16 o                         
  -1   2   8        204.35        281.29        15.42 o                         
   0   2   8       1952.47       1868.13        71.17 o                         
   1   2   8        391.94        395.09        28.67 o                         
   2   2   8        744.46        835.62        42.77 o                         
  -7   3   8        763.29        841.63        38.31 o                         
  -6   3   8        393.23        465.84        21.94 o                         
  -5   3   8       1619.43       1618.45        91.52 o                         
  -4   3   8         88.69        222.06        15.95 o                         
  -3   3   8       1982.34       1993.42        47.97 o                         
  -2   3   8         31.02        103.14        12.22 o                         
  -1   3   8       1397.75       1434.10        51.03 o                         
   0   3   8        293.19        288.60        24.85 o                         
   1   3   8        562.98        595.99        48.86 o                         
  -7   4   8        262.91        326.66        24.58 o                         
  -6   4   8        692.72        651.60        39.47 o                         
  -5   4   8         61.15        161.06        15.06 o                         
  -4   4   8       1255.01       1167.55        60.23 o                         
  -3   4   8         28.22         85.39         9.95 o                         
  -2   4   8       1393.86       1347.59        38.64 o                         
  -1   4   8        274.15        240.43        15.01 o                         
   0   4   8        936.42        967.29        45.26 o                         
   1   4   8        438.22        409.45        42.02 o                         
  -7   5   8        855.47        788.59        36.83 o                         
  -6   5   8        425.14        545.86        24.28 o                         
  -5   5   8       1642.02       1478.43        83.33 o                         
  -4   5   8        221.65        396.20        17.70 o                         
  -3   5   8       1974.87       1825.50        49.81 o                         
  -2   5   8         15.32        150.64        13.67 o                         
  -1   5   8       1457.81       1423.16        39.93 o                         
   0   5   8         54.09        120.20        31.27 o                         
   1   5   8        634.51        690.78        54.72 o                         
  -7   6   8        220.48        307.49        24.89 o                         
  -6   6   8       1166.23       1196.93        45.22 o                         
  -5   6   8         75.39        181.65        18.19 o                         
  -4   6   8       1872.17       1815.72        44.07 o                         
  -3   6   8          8.81        100.76        14.67 o                         
  -2   6   8       1785.10       1800.01        48.80 o                         
  -1   6   8        190.52        219.56        17.53 o                         
   0   6   8       1000.10        940.94        65.47 o                         
   1   6   8        338.37        357.65        40.07 o                         
  -6   7   8        197.04        261.14        22.72 o                         
  -5   7   8        984.46       1047.64        39.46 o                         
  -4   7   8          7.18         79.74        11.67 o                         
  -3   7   8       1384.59       1355.09        35.43 o                         
  -2   7   8        114.08        186.06        29.62 o                         
  -1   7   8       1117.06       1139.27        40.19 o                         
   0   7   8        348.23        322.48        42.02 o                         
  -6   8   8        648.45        608.10        61.82 o                         
  -5   8   8        352.46        470.56        23.27 o                         
  -4   8   8       1067.45        948.26        36.73 o                         
  -3   8   8        112.45        255.39        16.85 o                         
  -2   8   8       1065.37       1022.88        39.82 o                         
  -1   8   8          1.81         70.02        36.77 o                         
   0   8   8        652.92        735.73        60.59 o                         
  -5   9   8        738.20        670.87        44.89 o                         
  -4   9   8          0.73         61.46        15.80 o                         
  -3   9   8       1120.96       1036.99        35.09 o                         
  -2   9   8         47.18         79.41        16.66 o                         
  -1   9   8       1078.87       1048.23        40.41 o                         
  -4  10   8        523.04        531.09        28.23 o                         
  -3  10   8          7.83         35.39        13.56 o                         
  -2  10   8        573.41        598.68        31.05 o                         
  -7   1   9          4.19         25.03        14.60 o                         
  -6   1   9          6.28         14.68        13.47 o                         
  -5   1   9          0.94         15.94        13.53 o                         
  -4   1   9          2.94         -3.97        12.30 o                         
  -3   1   9          1.76         10.79        11.74 o                         
  -2   1   9          2.11         18.33        11.39 o                         
  -1   1   9         11.03          2.44        17.97 o                         
   0   1   9          3.36          1.20        18.30 o                         
  -7   2   9          1.20         -1.29        19.70 o                         
  -6   2   9          0.78          9.97        13.81 o                         
  -5   2   9          1.27          4.21        12.75 o                         
  -4   2   9          1.45         11.06        12.60 o                         
  -3   2   9          0.83         20.90        12.35 o                         
  -2   2   9          1.06          6.41        11.51 o                         
  -1   2   9          0.23        -17.97        17.97 o                         
   0   2   9          0.36         -1.08        18.99 o                         
  -6   3   9          6.36         18.95        13.41 o                         
  -5   3   9         69.63         71.01        14.23 o                         
  -4   3   9          5.41         17.73        10.86 o                         
  -3   3   9         42.94         23.67        12.52 o                         
  -2   3   9          6.56         10.51        11.85 o                         
  -1   3   9         14.37         -2.58        18.77 o                         
   0   3   9          8.05         -5.33        18.92 o                         
  -6   4   9          4.46          6.02        13.29 o                         
  -5   4   9         66.69        115.23        22.14 o                         
  -4   4   9          9.92          1.82        10.76 o                         
  -3   4   9         50.17         54.67        23.27 o                         
  -2   4   9          8.69          7.26        11.86 o                         
  -1   4   9         24.75         49.35        21.42 o                         
   0   4   9          2.05         30.29        30.29 o                         
  -6   5   9         13.28         27.94        17.22 o                         
  -5   5   9         86.16        104.56        15.98 o                         
  -4   5   9          0.35          0.71        10.79 o                         
  -3   5   9         51.51         46.30        13.79 o                         
  -2   5   9          7.26          4.71        12.37 o                         
  -1   5   9         11.09          1.18        19.68 o                         
  -6   6   9        131.22        126.13        33.71 o                         
  -5   6   9        292.83        339.12        18.43 o                         
  -4   6   9        136.00        183.01        18.20 o                         
  -3   6   9        458.16        529.75        26.36 o                         
  -2   6   9         83.61        114.81        15.61 o                         
  -1   6   9        453.58        537.36        53.75 o                         
  -5   7   9        543.25        617.89        27.68 o                         
  -4   7   9         51.01         45.24        11.87 o                         
  -3   7   9        521.39        578.98        26.10 o                         
  -2   7   9        111.37        107.20        17.97 o                         
  -4   8   9        194.32        212.17        23.64 o                         
  -3   8   9          2.63         -2.98        16.80 o                         
  -5   0  10        324.38        268.66        40.55 o                         
  -4   0  10        611.28        814.45        77.20 o                         
  -3   0  10        561.12        548.44        42.51 o                         
  -2   0  10        352.57        405.54        47.88 o                         
  -5   1  10        528.82        709.17        37.61 o                         
  -4   1  10        223.51        185.87        28.07 o                         
  -3   1  10        274.43        413.55        24.04 o                         
  -2   1  10        386.27        305.71        31.27 o                         
  -5   2  10        269.33        260.82        20.08 o                         
  -4   2  10        322.53        383.63        22.54 o                         
  -3   2  10        568.90        559.78        31.60 o                         
  -2   2  10        100.21        170.43        29.07 o                         
  -5   3  10        410.79        449.81        33.15 o                         
  -4   3  10        363.19        354.33        33.85 o                         
  -3   3  10        265.82        334.81        22.92 o                         
  -4   4  10        612.42        881.00        36.40 o                         
  -3   4  10        248.80        212.56        31.43 o                         
                                                                                
